# Supplementary material for: The stem cell-associated transcription co-factor, ZNF521, interacts with GLI1 and GLI2 and enhances the activity of the Sonic hedgehog pathway
Source: Cell Death Dis. 2019 Sep 26;10(10):715. doi: 10.1038/s41419-019-1946-x (PMC6763495; doi:10.1038/s41419-019-1946-x)
Supplement: Supplementary file 1 — Supplemental Table 1-3 [file 41419_2019_1946_MOESM1_ESM.xlsx]

## Sheet: 934 genes
UniqueID	CTL_DMSO	CTL_SAG	ZNF521_DMSO	ZNF521_SAG
GZMB	6.03116	5.63852	1.02899	0
LCK	1.00519	2.25541	5.14493	11.8115
LINC00523	1.00519	1.1277	6.17391	5.90575
LMF1-AS1	10.0519	4.51082	2.05797	0.843678
KLKB1	1.00519	1.1277	4.11594	5.06207
OVCH2	1.00519	0	4.11594	4.21839
IGBP1P1	5.02597	6.76622	1.02899	0.843678
KCNJ13	4.02077	4.51082	1.02899	0.843678
LBP	10.0519	10.1493	2.05797	2.53103
MAGED4	10.0519	6.76622	2.05797	1.68736
MIR548O	1.00519	1.1277	4.11594	4.21839
RAG2	1.00519	1.1277	4.11594	4.21839
TTC39C-AS1	1.00519	1.1277	4.11594	4.21839
RPS15AP10	5.02597	6.76622	0	1.68736
ANP32AP1	2.01039	1.1277	9.26087	4.21839
KLRC2	3.01558	2.25541	10.2899	8.43678
OR51B4	4.02077	5.63852	0	0.843678
ZP4	4.02077	5.63852	0	0.843678
PTGER3	4.02077	3.38311	1.02899	0
ACAN	8.04155	3.38311	2.05797	0.843678
LRRC14B	4.02077	3.38311	0	0.843678
NEU4	4.02077	3.38311	0	0
ESPNP	4.02077	5.63852	1.02899	1.68736
STPG2-AS1	1.00519	0	4.11594	3.37471
KRT222	2.01039	2.25541	8.23188	13.4989
MYCBP2-AS1	4.02077	5.63852	0	1.68736
MIR654	1.00519	1.1277	5.14493	4.21839
SYT15	6.03116	6.76622	1.02899	1.68736
SNORA30	7.03635	7.89393	2.05797	2.53103
NPPB	0	0	3.08696	3.37471
SHH	19.0987	14.6602	6.17391	4.21839
MIR1302-8	1.00519	2.25541	3.08696	7.5931
LEFTY1	1.00519	0	3.08696	3.37471
MAPT-AS1	3.01558	5.63852	0	1.68736
CALR3	3.01558	3.38311	0	0
IL37	3.01558	3.38311	0	0.843678
LINC00343	3.01558	3.38311	0	0
LINC01497	3.01558	3.38311	0	0.843678
OR1L8	3.01558	3.38311	0	0.843678
ZNF197-AS1	3.01558	3.38311	0	0
KRTAP5-1	3.01558	7.89393	0	2.53103
LINC01123	0	1.1277	3.08696	3.37471
RSPH10B2	0	1.1277	3.08696	3.37471
SPINK7	0	1.1277	3.08696	3.37471
APOD	2.01039	1.1277	6.17391	4.21839
LINC01197	2.01039	1.1277	6.17391	3.37471
IGSF5	4.02077	7.89393	1.02899	2.53103
A1CF	3.01558	5.63852	1.02899	1.68736
GDNF-AS1	6.03116	5.63852	2.05797	1.68736
MYBPC2	6.03116	5.63852	2.05797	1.68736
ASCL2	3.01558	3.38311	1.02899	0
CASP5	3.01558	3.38311	1.02899	0.843678
FUT6	3.01558	3.38311	1.02899	0.843678
GDF10	3.01558	3.38311	1.02899	0
LILRB1	3.01558	3.38311	1.02899	0.843678
OVOL1-AS1	3.01558	3.38311	1.02899	0
CYP4F24P	1.00519	0	4.11594	6.74943
MIR4296	5.02597	3.38311	1.02899	0
UBL4B	5.02597	3.38311	1.02899	0
SCTR	5.02597	5.63852	1.02899	1.68736
SYT8	5.02597	3.38311	0	0.843678
CATSPERB	4.02077	9.02163	13.3768	25.3103
S100A14	0	0	3.08696	4.21839
SERHL	0	0	3.08696	4.21839
GUCA1B	14.0727	10.1493	5.14493	3.37471
ERP27	1.00519	0	3.08696	4.21839
SNORD114-14	1.00519	0	3.08696	4.21839
ZNF521	713.687	751.051	2012.69	2072.07
VIP	1.00519	1.1277	6.17391	4.21839
NEUROD1	1.00519	2.25541	6.17391	8.43678
ALDH8A1	1.00519	2.25541	5.14493	7.5931
CD48	1.00519	1.1277	4.11594	3.37471
GAPLINC	1.00519	1.1277	4.11594	3.37471
MFRP	1.00519	1.1277	4.11594	3.37471
RCAN3AS	0	1.1277	4.11594	3.37471
GDPD2	12.0623	6.76622	4.11594	2.53103
LINC01500	3.01558	4.51082	1.02899	1.68736
OR52E4	6.03116	9.02163	2.05797	3.37471
DACH2	3.01558	4.51082	0	1.68736
SCN10A	3.01558	4.51082	0	1.68736
TMEM72	54.2804	58.6406	19.5507	21.9356
LINC00920	3.01558	2.25541	8.23188	7.5931
LAMA5-AS1	18.0935	6.76622	6.17391	1.68736
MRO	2.01039	1.1277	6.17391	5.06207
OR2L1P	1.00519	1.1277	3.08696	5.06207
BPIFB4	31.161	30.448	10.2899	11.8115
CPXM2	7.03635	9.02163	2.05797	3.37471
RGSL1	2.01039	1.1277	5.14493	3.37471
CPLX2	3.01558	4.51082	0	0.843678
CA4	1.00519	0	3.08696	2.53103
SCGN	1.00519	0	3.08696	2.53103
ECSCR	0	0	3.08696	2.53103
FMO2	0	0	3.08696	2.53103
KRTAP11-1	0	0	3.08696	2.53103
CNTF	4.02077	7.89393	10.2899	25.3103
LSAMP-AS1	2.01039	3.38311	5.14493	8.43678
PCK1	27.1402	19.171	135.826	59.9012
PRPH2	3.01558	7.89393	0	1.68736
TRPM3	15.0779	9.02163	4.11594	3.37471
ADAM20	5.02597	6.76622	2.05797	2.53103
EPX	5.02597	4.51082	2.05797	1.68736
ARHGAP6	3.01558	4.51082	1.02899	0.843678
FAM95C	3.01558	4.51082	1.02899	0.843678
MARK2P9	6.03116	4.51082	2.05797	0.843678
RBM46	3.01558	3.38311	7.2029	8.43678
MIR4505	12.0623	7.89393	4.11594	1.68736
ATP13A4	3.01558	1.1277	7.2029	3.37471
PDE6A	3.01558	1.1277	7.2029	3.37471
TEX26-AS1	3.01558	1.1277	7.2029	3.37471
SPTA1	2.01039	1.1277	6.17391	5.90575
PTGER1	13.0675	3.38311	2.05797	0.843678
ENDOU	16.0831	10.1493	5.14493	4.21839
MYH16	16.0831	10.1493	5.14493	4.21839
ITPK1-AS1	17.0883	7.89393	7.2029	3.37471
ZNF32-AS1	6.03116	7.89393	2.05797	3.37471
GCK	7.03635	4.51082	3.08696	1.68736
LINC00840	7.03635	4.51082	3.08696	1.68736
NTN5	5.02597	5.63852	2.05797	1.68736
TAF1L	5.02597	5.63852	2.05797	1.68736
ARG1	5.02597	3.38311	2.05797	0.843678
CELA2B	5.02597	3.38311	2.05797	0.843678
GJD3	8.04155	2.25541	3.08696	0.843678
IL1R2	2.01039	1.1277	5.14493	2.53103
INSL6	2.01039	1.1277	5.14493	2.53103
ATP10B	14.0727	7.89393	6.17391	3.37471
SNORD116-30	5.02597	6.76622	13.3768	15.1862
SRGAP2-AS1	7.03635	2.25541	3.08696	0.843678
LINC01366	3.01558	2.25541	7.2029	7.5931
FAM3D	6.03116	2.25541	2.05797	0.843678
MIR3677	6.03116	2.25541	2.05797	0
ITIH2	3.01558	2.25541	1.02899	0.843678
LARS2-AS1	3.01558	2.25541	1.02899	0.843678
LINC01203	3.01558	2.25541	1.02899	0.843678
MIR4730	3.01558	2.25541	1.02899	0
PLA2G2D	3.01558	2.25541	1.02899	0.843678
SFTPA1	3.01558	2.25541	1.02899	0.843678
UPK1A-AS1	3.01558	2.25541	1.02899	0
CDRT15P1	9.04674	4.51082	4.11594	1.68736
TRPM1	7.03635	5.63852	1.02899	1.68736
IL6	19.0987	21.4264	43.2174	47.246
CDC42EP2	9.04674	5.63852	4.11594	2.53103
MIR519E	1.00519	0	3.08696	5.90575
PROKR1	1.00519	0	3.08696	5.90575
RLN1	1.00519	0	3.08696	5.90575
ABCG5	3.01558	2.25541	0	0.843678
ALOX5AP	3.01558	2.25541	0	0.843678
CALML4	3.01558	2.25541	0	0.843678
CD1E	3.01558	2.25541	0	0
CTRC	3.01558	2.25541	0	0
KRT83	3.01558	2.25541	0	0
LINC01007	3.01558	2.25541	0	0
LINC01322	3.01558	2.25541	0	0.843678
LINGO4	3.01558	2.25541	0	0.843678
MIR5697	3.01558	2.25541	0	0
MIR6075	3.01558	2.25541	0	0.843678
MSH5-SAPCD1	3.01558	2.25541	0	0.843678
OR2L8	3.01558	2.25541	0	0
SLC36A3	3.01558	2.25541	0	0.843678
FAIM2	22.1143	18.0433	9.26087	8.43678
CRYBB3	5.02597	9.02163	2.05797	4.21839
NPBWR1	9.04674	9.02163	20.5797	19.4046
SEMA4A	25.1298	14.6602	9.26087	6.74943
SPDYE5	11.0571	9.02163	5.14493	3.37471
FMO4	1.00519	2.25541	3.08696	5.06207
C2-AS1	1.00519	1.1277	3.08696	2.53103
IL36G	1.00519	1.1277	3.08696	2.53103
ZNF366	1.00519	1.1277	3.08696	2.53103
FALEC	1.00519	3.38311	3.08696	7.5931
FGD2	4.02077	3.38311	12.3478	7.5931
PRSS30P	4.02077	3.38311	12.3478	7.5931
HTN1	3.01558	5.63852	0	2.53103
CPA2	1.00519	0	4.11594	2.53103
CCDC144NL	0	1.1277	3.08696	2.53103
CCIN	0	1.1277	3.08696	2.53103
SLC7A9	0	1.1277	3.08696	2.53103
UPK1A	0	1.1277	3.08696	2.53103
IHH	0	0	4.11594	2.53103
MIR6767	0	0	4.11594	2.53103
THSD4-AS1	0	0	4.11594	2.53103
TPTE2	0	0	4.11594	2.53103
C11orf21	11.0571	14.6602	5.14493	6.74943
SLC13A1	3.01558	5.63852	7.2029	11.8115
PRICKLE4	3.01558	5.63852	1.02899	0.843678
DSG2-AS1	3.01558	1.1277	7.2029	4.21839
UPK1B	7.03635	3.38311	3.08696	0
ARL14	0	1.1277	2.05797	2.53103
LINC01213	0	1.1277	2.05797	2.53103
DEFB126	0	3.38311	2.05797	7.5931
VWA3A	3.01558	4.51082	6.17391	10.1241
FAM83C	3.01558	2.25541	6.17391	5.06207
LINC01031	3.01558	2.25541	6.17391	5.06207
POTEI	2.01039	2.25541	4.11594	5.06207
TXNDC12-AS1	4.02077	2.25541	8.23188	5.06207
FAM90A27P	2.01039	1.1277	4.11594	2.53103
MYH7	2.01039	1.1277	4.11594	2.53103
OR7E2P	1.00519	1.1277	2.05797	2.53103
SRD5A2	1.00519	1.1277	2.05797	2.53103
GREM2	8.04155	3.38311	1.02899	0.843678
SNORD105	1.00519	1.1277	6.17391	3.37471
HSH2D	68.3532	39.4696	139.942	87.7425
SMIM2-AS1	10.0519	6.76622	2.05797	2.53103
ASCL1	0	0	2.05797	2.53103
BPESC1	0	0	2.05797	2.53103
HMGB4	0	0	2.05797	2.53103
OLFM3	0	0	2.05797	2.53103
SNORD114-4	0	0	2.05797	2.53103
SNORD42B	0	0	2.05797	2.53103
ZNF683	0	0	2.05797	2.53103
GUSBP5	2.01039	3.38311	4.11594	8.43678
LINC01505	2.01039	1.1277	5.14493	5.06207
TUBB8	4.02077	1.1277	10.2899	5.06207
DPYD-AS1	1.00519	0	2.05797	2.53103
EZR-AS1	1.00519	0	2.05797	2.53103
MIR520H	1.00519	0	2.05797	2.53103
MIR7-3HG	1.00519	0	2.05797	2.53103
RNF17	1.00519	0	2.05797	2.53103
SNORD53	1.00519	0	2.05797	2.53103
FAM13C	7.03635	9.02163	14.4058	19.4046
CD5	17.0883	12.4047	8.23188	5.90575
LYPD3	13.0675	11.277	30.8696	22.7793
VWA3B	14.0727	2.25541	4.11594	0.843678
BTNL8	7.03635	2.25541	2.05797	0
ATP12A	3.01558	1.1277	8.23188	5.90575
ADIG	2.01039	2.25541	0	0.843678
CCRL2	2.01039	2.25541	0	0
CDX1	2.01039	2.25541	0	0.843678
CTAGE10P	2.01039	2.25541	0	0
EPGN	2.01039	2.25541	0	0.843678
EVX1-AS	2.01039	2.25541	0	0.843678
GSDMA	2.01039	2.25541	0	0
KRT19	2.01039	2.25541	0	0.843678
KRT31	2.01039	2.25541	0	0
LINC01146	2.01039	2.25541	0	0
LINC01166	2.01039	2.25541	0	0
LINC01440	2.01039	2.25541	0	0
LYPD8	2.01039	2.25541	0	0
MIR1305	2.01039	2.25541	0	0
MIR4786	2.01039	2.25541	0	0.843678
NPIPB3	2.01039	2.25541	0	0.843678
OR2A2	2.01039	2.25541	0	0
PCAT5	2.01039	2.25541	0	0
RGPD5	2.01039	2.25541	0	0.843678
TMEM207	2.01039	2.25541	0	0.843678
ZNF177	2.01039	2.25541	0	0
ACSM2A	5.02597	4.51082	0	1.68736
PTPRVP	7.03635	3.38311	3.08696	1.68736
DOK5	9.04674	10.1493	4.11594	5.06207
TUBA3E	9.04674	6.76622	4.11594	3.37471
MIR6864	10.0519	3.38311	4.11594	1.68736
PDZD3	5.02597	6.76622	2.05797	3.37471
CD300C	1.00519	0	8.23188	3.37471
OLFM4	3.01558	4.51082	6.17391	9.28046
APOBR	7.03635	5.63852	2.05797	2.53103
LMOD3	7.03635	5.63852	2.05797	2.53103
C3orf35	13.0675	6.76622	6.17391	3.37471
SND1-IT1	9.04674	5.63852	4.11594	1.68736
CCDC160	5.02597	3.38311	10.2899	9.28046
TSPAN1	205.059	178.177	489.797	352.658
PRRT4	33.1714	29.3203	16.4638	14.3425
PVALB	4.02077	5.63852	2.05797	2.53103
IER5L	6.03116	5.63852	3.08696	2.53103
LINC01443	6.03116	5.63852	3.08696	2.53103
GRM6	16.0831	11.277	8.23188	5.06207
COL6A4P1	4.02077	2.25541	2.05797	0
EFCAB14-AS1	4.02077	2.25541	2.05797	0.843678
GHRHR	4.02077	2.25541	2.05797	0
KCNMA1-AS3	4.02077	2.25541	2.05797	0
KRT5	4.02077	2.25541	2.05797	0.843678
LINC00637	4.02077	2.25541	2.05797	0.843678
MED4-AS1	4.02077	2.25541	2.05797	0
MIR6814	4.02077	2.25541	2.05797	0.843678
MTRNR2L6	4.02077	2.25541	2.05797	0
MYOT	4.02077	2.25541	2.05797	0.843678
SETSIP	4.02077	2.25541	2.05797	0.843678
CT45A5	2.01039	2.25541	1.02899	0
EGFLAM-AS4	2.01039	2.25541	1.02899	0.843678
EPO	2.01039	2.25541	1.02899	0.843678
GOLGA6L2	2.01039	2.25541	1.02899	0.843678
KRT8P41	2.01039	2.25541	1.02899	0.843678
LINC00309	2.01039	2.25541	1.02899	0.843678
LINC00994	2.01039	2.25541	1.02899	0.843678
LRFN2	2.01039	2.25541	1.02899	0.843678
MIR496	2.01039	2.25541	1.02899	0
NKG7	2.01039	2.25541	1.02899	0
OR2A9P	2.01039	2.25541	1.02899	0.843678
PLET1	2.01039	2.25541	1.02899	0
RAD51AP2	2.01039	2.25541	1.02899	0.843678
REC114	2.01039	2.25541	1.02899	0
RNASE6	2.01039	2.25541	1.02899	0.843678
SCNN1G	2.01039	2.25541	1.02899	0.843678
TMEM229A	2.01039	2.25541	1.02899	0.843678
KCNIP2-AS1	2.01039	3.38311	4.11594	6.74943
PAUPAR	2.01039	7.89393	1.02899	3.37471
METTL24	10.0519	7.89393	5.14493	3.37471
MUC5B	10.0519	7.89393	5.14493	3.37471
OR51M1	2.01039	6.76622	0	3.37471
A2ML1	2.01039	3.38311	0	1.68736
LINC01555	2.01039	3.38311	0	1.68736
CES1P2	23.1194	31.5757	9.26087	16.0299
MIR4482	11.0571	9.02163	2.05797	3.37471
UBE2E1-AS1	9.04674	14.6602	4.11594	4.21839
RASD2	53.2753	47.3636	22.6377	24.4667
ACTR3C	28.1454	21.4264	11.3188	10.9678
CLEC3A	10.0519	16.9156	5.14493	6.74943
MIR4999	5.02597	4.51082	2.05797	0
RAD21L1	5.02597	4.51082	2.05797	0.843678
SLC22A13	5.02597	4.51082	2.05797	0
OR52I2	8.04155	9.02163	15.4348	20.2483
FAM72C	0	1.1277	2.05797	3.37471
KRT6A	9.04674	3.38311	0	0
GHRLOS	9.04674	9.02163	4.11594	2.53103
CFAP99	4.02077	6.76622	2.05797	3.37471
GLRA1	4.02077	3.38311	2.05797	1.68736
KCND2	4.02077	3.38311	2.05797	1.68736
TMIGD3	4.02077	3.38311	2.05797	1.68736
PTCHD4	2.01039	6.76622	1.02899	3.37471
DPYS	2.01039	3.38311	1.02899	1.68736
KRT13	2.01039	3.38311	1.02899	1.68736
PDZD9	2.01039	3.38311	1.02899	1.68736
PRDM7	2.01039	3.38311	1.02899	1.68736
TAS2R46	2.01039	3.38311	1.02899	1.68736
EPHX3	8.04155	6.76622	4.11594	3.37471
NOX1	8.04155	6.76622	4.11594	3.37471
ADORA2A	12.0623	6.76622	6.17391	3.37471
SLA2	21.1091	29.3203	10.2899	15.1862
TBR1	2.01039	0	5.14493	5.06207
LINC00954	6.03116	6.76622	2.05797	0.843678
CADM3-AS1	11.0571	5.63852	4.11594	0
PIGR	16.0831	9.02163	31.8985	24.4667
PRSS57	3.01558	1.1277	6.17391	3.37471
LINC01583	3.01558	3.38311	6.17391	10.1241
GUCY2C	2.01039	1.1277	4.11594	3.37471
ITGBL1	1.00519	2.25541	2.05797	6.74943
DLG1-AS1	1.00519	1.1277	2.05797	3.37471
FCRL6	1.00519	1.1277	2.05797	3.37471
SERPINB13	1.00519	1.1277	2.05797	3.37471
TRPV5	1.00519	1.1277	2.05797	3.37471
IL2RB	155.805	126.303	81.2898	61.5885
PAX2	41.2129	13.5324	10.2899	5.90575
LINC00608	2.01039	0	6.17391	7.5931
ATP1A2	4.02077	2.25541	1.02899	0
CHIA	4.02077	2.25541	1.02899	0.843678
FCAMR	4.02077	2.25541	1.02899	0
LINC01133	4.02077	2.25541	1.02899	0.843678
MIR573	4.02077	2.25541	1.02899	0
MYL10	4.02077	2.25541	1.02899	0
PLCXD3	8.04155	2.25541	2.05797	0
PRSS56	8.04155	2.25541	2.05797	0
PARP15	4.02077	2.25541	9.26087	9.28046
HHLA2	4.02077	4.51082	2.05797	1.68736
KRT79	4.02077	4.51082	2.05797	1.68736
DGCR9	2.01039	4.51082	1.02899	1.68736
S100B	4.02077	6.76622	2.05797	2.53103
KCNE5	2.01039	6.76622	1.02899	2.53103
GSTT2B	8.04155	13.5324	4.11594	5.06207
OR2A1	10.0519	4.51082	5.14493	1.68736
DACT3-AS1	6.03116	4.51082	3.08696	1.68736
PAX5	92.4778	65.4068	47.3333	33.7471
ZNF469	57.296	31.5757	13.3768	13.4989
SERPINB2	1.00519	0	5.14493	2.53103
PKP1	58.3012	43.9805	29.8406	22.7793
DAND5	10.0519	14.6602	5.14493	7.5931
CCDC63	6.03116	6.76622	2.05797	3.37471
POTEKP	6.03116	6.76622	2.05797	3.37471
DPEP2	3.01558	3.38311	1.02899	1.68736
FOXN3-AS2	3.01558	3.38311	1.02899	1.68736
HCG4B	3.01558	3.38311	1.02899	1.68736
LINC01416	3.01558	3.38311	1.02899	1.68736
MPP4	3.01558	3.38311	1.02899	1.68736
OR2AE1	3.01558	3.38311	1.02899	1.68736
WDR11-AS1	11.0571	7.89393	5.14493	4.21839
SPINK6	15.0779	12.4047	28.8116	24.4667
FABP2	0	2.25541	2.05797	4.21839
KIAA1210	3.01558	4.51082	6.17391	8.43678
DNAH17-AS1	3.01558	2.25541	6.17391	4.21839
PADI1	3.01558	2.25541	6.17391	4.21839
THRB-AS1	2.01039	2.25541	4.11594	4.21839
LINC00571	1.00519	2.25541	2.05797	4.21839
C7	4.02077	2.25541	9.26087	4.21839
C10orf105	4.02077	2.25541	0	0
C3P1	4.02077	2.25541	0	0.843678
DLEU7	4.02077	2.25541	0	0.843678
FREM3	4.02077	2.25541	0	0
RDH8	4.02077	2.25541	0	0
SERPINB7	4.02077	2.25541	0	0.843678
MIR1244-4	4.02077	5.63852	1.02899	2.53103
NPAS4	4.02077	5.63852	1.02899	2.53103
C1orf167	8.04155	5.63852	2.05797	2.53103
MIR4309	3.01558	3.38311	0	1.68736
SLC7A11-AS1	3.01558	3.38311	0	1.68736
SPINK4	3.01558	3.38311	0	1.68736
MIRLET7I	3.01558	2.25541	7.2029	4.21839
DLGAP1-AS5	3.01558	5.63852	10.2899	11.8115
MMP3	17.0883	12.4047	9.26087	5.90575
HPD	10.0519	11.277	18.5217	24.4667
SNORA80E	8.04155	14.6602	15.4348	27.8414
GDPD3	12.0623	7.89393	6.17391	4.21839
ARMC12	5.02597	2.25541	9.26087	5.06207
ADGRG4	4.02077	5.63852	0	2.53103
C11orf42	4.02077	5.63852	0	2.53103
TRIM63	4.02077	5.63852	0	2.53103
IFITM5	1.00519	1.1277	4.11594	2.53103
ITIH4	1.00519	1.1277	4.11594	2.53103
ZIM2	1.00519	1.1277	4.11594	2.53103
CCL3L1	2.01039	3.38311	8.23188	7.5931
AREG	5.02597	2.25541	12.3478	4.21839
CTSW	17.0883	10.1493	9.26087	5.06207
FRG2EP	17.0883	21.4264	9.26087	9.28046
SPN	15.0779	12.4047	8.23188	5.90575
PCSK9	89.4622	78.9393	40.1304	43.0276
OPA1-AS1	0	2.25541	4.11594	5.06207
FAM229A	63.3272	32.7034	33.9565	16.8736
SNORD69	1.00519	3.38311	3.08696	6.74943
TFF3	14.0727	11.277	25.7246	22.7793
IDI2-AS1	0	0	2.05797	3.37471
CSF1R	56.2908	36.0865	30.8696	16.0299
HERC2P4	43.2233	36.0865	22.6377	19.4046
OR13A1	2.01039	2.25541	5.14493	4.21839
THBS2	303.568	230.052	116.275	122.333
TGM7	2.01039	2.25541	4.11594	7.5931
PDF	88.457	41.725	28.8116	21.092
CYP2A6	2.01039	0	4.11594	3.37471
KLK8	2.01039	0	4.11594	3.37471
FCGR1A	1.00519	0	2.05797	3.37471
KPNA7	1.00519	0	2.05797	3.37471
OACYLP	1.00519	0	2.05797	3.37471
CRABP1	61.3168	49.619	31.8985	26.9977
LINC00539	6.03116	7.89393	2.05797	0
MIR659	3.01558	5.63852	6.17391	10.1241
SLC30A2	13.0675	7.89393	7.2029	3.37471
MSANTD1	17.0883	9.02163	8.23188	2.53103
HTR4	4.02077	3.38311	7.2029	6.74943
OR6C2	13.0675	4.51082	6.17391	2.53103
SNORD70	4.02077	5.63852	7.2029	12.6552
PLA2G4E-AS1	2.01039	4.51082	0	2.53103
SNRK-AS1	2.01039	4.51082	0	2.53103
UCN	29.1506	21.4264	15.4348	11.8115
ADGRF5	51.2649	20.2987	15.4348	10.1241
CCL20	16.0831	19.171	28.8116	37.1218
ANGPT2	16.0831	9.02163	7.2029	5.06207
LINC00917	4.02077	4.51082	2.05797	2.53103
TNR	6.03116	4.51082	3.08696	2.53103
TPTEP1	12.0623	9.02163	6.17391	5.06207
VAC14-AS1	19.0987	11.277	10.2899	4.21839
APBB1IP	2.01039	3.38311	0	0.843678
CGB8	2.01039	3.38311	0	0
FCN3	2.01039	3.38311	0	0
LINC01613	2.01039	3.38311	0	0
MIR1185-2	2.01039	3.38311	0	0.843678
MIR4767	2.01039	3.38311	0	0
PGLYRP4	2.01039	3.38311	0	0.843678
PRND	2.01039	3.38311	0	0.843678
SLC39A12	2.01039	3.38311	0	0.843678
VPS13A-AS1	2.01039	3.38311	0	0.843678
WNT2	2.01039	3.38311	0	0.843678
CRYGD	9.04674	12.4047	18.5217	21.9356
NXNL2	14.0727	9.02163	6.17391	5.06207
CLDN4	35.1818	25.9372	63.7971	48.0897
TMEM81	37.1922	38.3419	11.3188	19.4046
LYPD2	5.02597	5.63852	2.05797	0
PIK3R2	2.01039	3.38311	4.11594	5.90575
TNNI3K	2.01039	3.38311	4.11594	5.90575
NXPE4	5.02597	6.76622	10.2899	11.8115
GJB7	1.00519	6.76622	2.05797	11.8115
SLC22A2	26.135	38.3419	14.4058	21.092
FAAH2	24.1246	30.448	51.4493	53.1517
OAZ3	11.0571	13.5324	23.6667	23.623
TRIM43	0	0	6.17391	2.53103
DAOA-AS1	0	1.1277	2.05797	4.21839
GCSAML	0	1.1277	2.05797	4.21839
DMBT1	12.0623	9.02163	22.6377	26.154
GAPDHS	7.03635	4.51082	0	1.68736
ENTPD3	5.02597	3.38311	9.26087	9.28046
SLC5A5	22.1143	14.6602	12.3478	5.90575
ZNRF3-AS1	5.02597	4.51082	2.05797	2.53103
AJAP1	16.0831	10.1493	9.26087	5.06207
SHD	6.03116	1.1277	12.3478	4.21839
ZNF99	3.01558	3.38311	6.17391	12.6552
SLC6A2	2.01039	1.1277	4.11594	4.21839
ADGRE4P	1.00519	1.1277	2.05797	4.21839
SLC3A1	1.00519	1.1277	2.05797	4.21839
PDE7B	40.2077	32.7034	69.971	62.4322
C11orf88	4.02077	5.63852	2.05797	1.68736
OR52D1	2.01039	5.63852	1.02899	1.68736
THEGL	6.03116	5.63852	3.08696	1.68736
GGT8P	24.1246	13.5324	13.3768	7.5931
RP1	390.015	461.231	223.29	198.264
CHRM4	21.1091	14.6602	9.26087	8.43678
ARX	5.02597	2.25541	1.02899	0.843678
BRINP1	5.02597	2.25541	1.02899	0
FGF14-IT1	5.02597	2.25541	1.02899	0.843678
OR1F2P	5.02597	2.25541	1.02899	0.843678
PTPRQ	5.02597	2.25541	1.02899	0.843678
FAM66A	4.02077	3.38311	2.05797	0.843678
LINC01248	4.02077	3.38311	2.05797	0
PRSS37	4.02077	3.38311	2.05797	0.843678
MIR1271	2.01039	3.38311	1.02899	0.843678
MIR6514	2.01039	3.38311	1.02899	0.843678
PPIAP30	2.01039	3.38311	1.02899	0.843678
REP15	2.01039	3.38311	1.02899	0
SLC5A8	2.01039	3.38311	1.02899	0.843678
PRSS8	12.0623	3.38311	6.17391	0.843678
SH3BGR	2.01039	3.38311	7.2029	6.74943
A1BG	12.0623	10.1493	6.17391	5.90575
LRRC39	6.03116	13.5324	10.2899	26.9977
LINC00239	3.01558	3.38311	5.14493	6.74943
SYCP2	18.0935	22.5541	48.3623	40.4966
CCL1	1.00519	2.25541	7.2029	5.90575
CHRD	14.0727	5.63852	25.7246	16.0299
C17orf78	5.02597	2.25541	0	0.843678
C1orf158	5.02597	2.25541	0	0.843678
GABRA4	5.02597	2.25541	0	0.843678
LINC00933	5.02597	2.25541	0	0.843678
MIR663B	5.02597	2.25541	0	0
P2RY13	5.02597	2.25541	0	0.843678
KCNJ2-AS1	5.02597	5.63852	1.02899	2.53103
MIR9-1	3.01558	2.25541	9.26087	4.21839
SIK1	1.00519	2.25541	3.08696	4.21839
ZNF763	4.02077	6.76622	12.3478	12.6552
LMOD2	6.03116	12.4047	2.05797	6.74943
STAB1	16.0831	10.1493	9.26087	4.21839
ADGRF1	50.2597	22.5541	28.8116	12.6552
CAPN9	7.03635	2.25541	4.11594	0.843678
TYMSOS	9.04674	5.63852	15.4348	12.6552
CAMK2A	3.01558	2.25541	5.14493	5.06207
OR56A4	3.01558	2.25541	5.14493	5.06207
BEND2	1.00519	0	2.05797	1.68736
C6orf15	1.00519	0	2.05797	1.68736
KCNH6	1.00519	0	2.05797	1.68736
LINC00336	1.00519	0	2.05797	1.68736
LINC01164	1.00519	0	2.05797	1.68736
MIR205HG	1.00519	0	2.05797	1.68736
MIR4766	1.00519	0	2.05797	1.68736
MIR6769A	1.00519	0	2.05797	1.68736
RNF113B	1.00519	0	2.05797	1.68736
RPS6KA2-IT1	1.00519	0	2.05797	1.68736
SPERT	1.00519	0	2.05797	1.68736
CLNK	0	0	2.05797	1.68736
GALNTL5	0	0	2.05797	1.68736
HCG4	0	0	2.05797	1.68736
LINC01343	0	0	2.05797	1.68736
MIR572	0	0	2.05797	1.68736
SCNN1B	0	0	2.05797	1.68736
SLC22A9	0	0	2.05797	1.68736
SLITRK6	0	0	2.05797	1.68736
EPHA6	4.02077	3.38311	7.2029	9.28046
TMEM132E	14.0727	13.5324	8.23188	5.90575
NR0B1	50.2597	59.7683	149.203	109.678
CHMP4A	15.0779	9.02163	29.8406	15.1862
MEIS1-AS2	11.0571	13.5324	21.6087	22.7793
CCDC177	31.161	11.277	9.26087	5.90575
TMPRSS12	36.187	49.619	77.1739	83.5241
TMIE	7.03635	7.89393	4.11594	3.37471
A2M	79.4103	107.132	47.3333	55.6828
GPR19	4.02077	5.63852	2.05797	3.37471
CSE1L-AS1	2.01039	5.63852	1.02899	3.37471
FLRT1	30.1558	16.9156	15.4348	10.1241
BCL2L14	4.02077	3.38311	1.02899	1.68736
BCL2L15	4.02077	3.38311	1.02899	1.68736
CASS4	4.02077	3.38311	1.02899	1.68736
FAM221B	4.02077	3.38311	1.02899	1.68736
SMC1B	4.02077	3.38311	1.02899	1.68736
SACS-AS1	8.04155	6.76622	2.05797	3.37471
CHRNA1	7.03635	14.6602	17.4927	25.3103
GUCY1A2	285.475	225.541	476.42	437.025
ASIC3	138.717	129.686	82.3188	58.2138
CLDN20	12.0623	9.02163	7.2029	4.21839
IL2RA	0	0	2.05797	4.21839
CDA	18.0935	24.8095	55.5652	45.5586
ACRBP	13.0675	16.9156	6.17391	10.1241
LINC01205	11.0571	11.277	5.14493	6.74943
PADI2	49.2545	30.448	14.4058	16.0299
RFTN2	20.1039	31.5757	11.3188	18.5609
CD40	40.2077	32.7034	66.884	62.4322
GRM7-AS3	9.04674	5.63852	4.11594	3.37471
LIX1	14.0727	15.7879	7.2029	4.21839
KRT86	11.0571	10.1493	18.5217	22.7793
FPR1	16.0831	16.9156	7.2029	10.1241
HCN4	32.1662	16.9156	14.4058	10.1241
CGB5	8.04155	7.89393	3.08696	0.843678
DYSF	59.3064	46.2359	23.6667	26.9977
TCP10L	18.0935	7.89393	29.8406	16.0299
LINC00311	7.03635	5.63852	3.08696	3.37471
EPHA5-AS1	11.0571	11.277	3.08696	5.90575
ANKRD53	32.1662	19.171	19.5507	9.28046
ACKR1	33.1714	14.6602	12.3478	8.43678
LINC00685	3.01558	3.38311	8.23188	5.90575
TMEM132C	15.0779	13.5324	5.14493	7.5931
PRELP	3.01558	4.51082	1.02899	2.53103
ISLR	52.2701	51.8744	31.8985	26.154
GIMAP1	3.01558	0	5.14493	2.53103
CEACAM22P	4.02077	1.1277	7.2029	3.37471
SLC26A5	7.03635	7.89393	2.05797	4.21839
ZFP2	4.02077	2.25541	9.26087	13.4989
APCDD1	33.1714	15.7879	54.5362	33.7471
SPINK2	4.02077	5.63852	15.4348	10.9678
ACSM5	21.1091	15.7879	12.3478	9.28046
ASAP1-IT2	5.02597	3.38311	3.08696	1.68736
GPR45	5.02597	3.38311	3.08696	1.68736
EPHB6	337.745	249.223	204.768	139.207
ITGB1BP2	3.01558	1.1277	6.17391	5.06207
THEMIS	2.01039	1.1277	4.11594	5.06207
CHST1	112.582	66.5345	62.7681	40.4966
CHD1L	10.0519	16.9156	25.7246	28.6851
GAS8-AS1	3.01558	2.25541	5.14493	5.90575
HNRNPCL1	3.01558	2.25541	5.14493	5.90575
KLK6	3.01558	2.25541	5.14493	5.90575
TIMM23B	30.1558	28.1926	18.5217	15.1862
ANKRD30A	6.03116	2.25541	1.02899	0
FAM133CP	6.03116	2.25541	1.02899	0.843678
LINC00431	6.03116	2.25541	1.02899	0
C16orf74	149.774	121.792	79.2318	75.0874
SIX6	6.03116	4.51082	10.2899	7.5931
HSD11B1	8.04155	6.76622	16.4638	10.9678
MIR124-2HG	5.02597	5.63852	2.05797	3.37471
CHST8	22.1143	14.6602	13.3768	8.43678
PERM1	3.01558	1.1277	8.23188	10.9678
LINC01615	37.1922	39.4696	19.5507	24.4667
POU5F1	33.1714	33.8311	20.5797	16.8736
VCX3A	4.02077	4.51082	10.2899	7.5931
PCSK1	711.677	606.705	1288.29	983.729
ADAMTS2	692.578	491.679	344.71	305.412
UBASH3A	10.0519	4.51082	6.17391	2.53103
SLC26A8	9.04674	3.38311	2.05797	1.68736
CHRDL1	20.1039	20.2987	32.9275	46.4023
CNTFR-AS1	6.03116	2.25541	0	0
MS4A1	6.03116	2.25541	0	0.843678
OR2AG1	6.03116	2.25541	0	0
LRRC2	5.02597	5.63852	3.08696	2.53103
CCER2	6.03116	5.63852	1.02899	2.53103
ANXA2P1	8.04155	6.76622	4.11594	4.21839
BTBD8	48.2493	69.9176	96.7246	112.209
MMP7	23.1194	30.448	14.4058	15.1862
LOXL1	3262.86	2000.55	1530.1	1239.36
PLSCR3	5.02597	2.25541	3.08696	0.843678
CEACAM5	2.01039	4.51082	0	0.843678
PCED1B-AS1	2.01039	4.51082	0	0
FAM83E	10.0519	2.25541	19.5507	9.28046
TRPC2	12.0623	5.63852	7.2029	3.37471
P2RY2	13.0675	6.76622	7.2029	4.21839
PLBD1-AS1	1.00519	1.1277	6.17391	2.53103
ESR2	31.161	16.9156	5.14493	7.5931
WASH5P	6.03116	4.51082	10.2899	12.6552
MSH4	7.03635	9.02163	13.3768	14.3425
LINC00958	5.02597	7.89393	3.08696	3.37471
SERPINB5	5.02597	7.89393	3.08696	3.37471
PRH1	10.0519	7.89393	6.17391	3.37471
MYT1L	8.04155	5.63852	3.08696	3.37471
TMEM238	26.135	15.7879	16.4638	8.43678
MYBPH	9.04674	6.76622	4.11594	4.21839
IL33	6.03116	5.63852	10.2899	16.0299
NALCN	7.03635	13.5324	21.6087	23.623
IFITM10	23.1194	19.171	14.4058	10.9678
KRT2	27.1402	13.5324	8.23188	7.5931
NDST3	13.0675	16.9156	8.23188	9.28046
CLDN3	22.1143	14.6602	34.9855	29.5287
ABHD14A-ACY1	4.02077	0	7.2029	3.37471
TMPRSS3	13.0675	9.02163	8.23188	5.06207
DKK2	26.135	45.1082	15.4348	27.8414
SCARNA18	7.03635	13.5324	4.11594	8.43678
POLR2J2	20.1039	11.277	10.2899	2.53103
MAFB	105.545	66.5345	41.1594	40.4966
C4B	14.0727	5.63852	5.14493	3.37471
LINC00639	17.0883	23.6818	32.9275	37.1218
TTC29	4.02077	4.51082	2.05797	0.843678
TKTL1	2.01039	4.51082	1.02899	0
C9orf139	30.1558	22.5541	14.4058	14.3425
TMEM14EP	8.04155	7.89393	5.14493	4.21839
CALCR	5.02597	3.38311	1.02899	1.68736
EPN3	24.1246	15.7879	12.3478	10.1241
ZC3H12D	15.0779	13.5324	29.8406	21.092
ADPGK-AS1	13.0675	6.76622	20.5797	11.8115
CABP5	2.01039	7.89393	0	5.06207
FCGR2A	5.02597	6.76622	8.23188	17.7172
TAC1	0	7.89393	5.14493	16.0299
GPRIN2	9.04674	4.51082	14.4058	7.5931
COX20	24.1246	21.4264	15.4348	10.1241
GPR17	5.02597	3.38311	0	1.68736
SCNN1D	60.3116	31.5757	37.0435	19.4046
ADAM7	6.03116	7.89393	3.08696	1.68736
TREH	6.03116	7.89393	3.08696	1.68736
EXOC3L2	16.0831	15.7879	29.8406	24.4667
ARHGAP40	16.0831	18.0433	10.2899	8.43678
ERICH3-AS1	0	2.25541	4.11594	4.21839
SFTPA2	7.03635	2.25541	0	0.843678
CHI3L1	45.2337	28.1926	80.2608	43.8713
ERICH2	3.01558	5.63852	8.23188	9.28046
FRMD3	75.3895	104.876	47.3333	63.2759
MYZAP	5.02597	4.51082	3.08696	1.68736
RGS6	14.0727	7.89393	8.23188	5.06207
COMP	6.03116	4.51082	9.26087	8.43678
GFY	2.01039	2.25541	3.08696	4.21839
POU4F3	2.01039	2.25541	3.08696	4.21839
ZNF729	2.01039	2.25541	3.08696	4.21839
MYCBPAP	12.0623	9.02163	18.5217	16.8736
C6orf163	8.04155	5.63852	12.3478	10.9678
MIR23B	11.0571	7.89393	7.2029	4.21839
BMP3	1.00519	0	3.08696	1.68736
C17orf99	1.00519	0	3.08696	1.68736
FAM95B1	1.00519	0	3.08696	1.68736
HHLA1	1.00519	0	3.08696	1.68736
MIR374A	1.00519	0	3.08696	1.68736
MIR4254	1.00519	0	3.08696	1.68736
MIR6780B	1.00519	0	3.08696	1.68736
MIR6859-2	1.00519	0	3.08696	1.68736
MYADML2	1.00519	0	3.08696	1.68736
SCGB3A2	1.00519	0	3.08696	1.68736
VIM-AS1	18.0935	31.5757	11.3188	19.4046
SMOC2	0	0	3.08696	1.68736
POU3F1	25.1298	25.9372	12.3478	16.8736
PACERR	14.0727	11.277	21.6087	22.7793
STAM-AS1	28.1454	33.8311	13.3768	21.9356
EIF1B-AS1	8.04155	5.63852	12.3478	10.1241
GRB7	17.0883	22.5541	40.1304	35.4345
CFAP77	12.0623	9.02163	18.5217	16.0299
LMCD1-AS1	4.02077	4.51082	6.17391	9.28046
JMJD7	6.03116	4.51082	9.26087	9.28046
RGS8	67.348	81.1947	102.899	152.706
P2RX6	19.0987	14.6602	12.3478	6.74943
CCDC122	24.1246	19.171	37.0435	39.6529
TRPV6	11.0571	6.76622	2.05797	3.37471
VIT	22.1143	16.9156	4.11594	8.43678
HIST1H2BM	8.04155	3.38311	13.3768	10.1241
ZAP70	6.03116	3.38311	9.26087	5.90575
GLP2R	13.0675	16.9156	8.23188	6.74943
SNORD72	3.01558	6.76622	8.23188	10.9678
CLEC4F	13.0675	10.1493	7.2029	2.53103
SLC12A8	76.3947	54.1298	116.275	97.023
CCDC183	39.2025	32.7034	25.7246	16.0299
NAT2	7.03635	5.63852	11.3188	15.1862
FAM131C	69.3583	28.1926	34.9855	18.5609
GRPEL2-AS1	1.00519	0	2.05797	5.90575
LGR6	49.2545	23.6818	13.3768	13.4989
OGFR-AS1	24.1246	16.9156	14.4058	10.9678
LAMP3	23.1194	14.6602	34.9855	26.9977
FGL2	2.01039	5.63852	0	0
LHFPL1	2.01039	0	3.08696	1.68736
LINC01571	2.01039	0	3.08696	1.68736
AKR7A3	11.0571	9.02163	5.14493	5.90575
NKPD1	29.1506	16.9156	17.4927	10.9678
ALDOB	4.02077	4.51082	1.02899	2.53103
MOV10L1	4.02077	4.51082	1.02899	2.53103
IGFL1	9.04674	15.7879	5.14493	4.21839
AGMAT	97.5038	75.5562	55.5652	49.777
LINC01102	5.02597	7.89393	3.08696	5.06207
SRD5A3-AS1	4.02077	3.38311	6.17391	7.5931
ACY1	6.03116	3.38311	9.26087	7.5931
PIN1P1	10.0519	5.63852	15.4348	12.6552
UTS2R	4.02077	1.1277	6.17391	2.53103
PIWIL2	2.01039	3.38311	3.08696	7.5931
CCDC158	2.01039	1.1277	3.08696	2.53103
KRT18P55	2.01039	1.1277	3.08696	2.53103
LINC01556	2.01039	1.1277	3.08696	2.53103
OR3A1	2.01039	1.1277	3.08696	2.53103
PATE2	2.01039	1.1277	3.08696	2.53103
TMCO5A	2.01039	1.1277	3.08696	2.53103
TNNC2	2.01039	2.25541	3.08696	5.06207
B3GNT8	12.0623	12.4047	4.11594	7.5931
MYLK4	11.0571	5.63852	7.2029	3.37471
TDRD10	4.02077	10.1493	2.05797	6.74943
CHRM5	4.02077	4.51082	0	2.53103
LINC01193	5.02597	2.25541	9.26087	10.1241
ERVV-2	23.1194	15.7879	15.4348	8.43678
GPR34	6.03116	3.38311	1.02899	1.68736
MIR589	6.03116	3.38311	1.02899	1.68736
HOXA-AS3	34.1766	24.8095	63.7971	37.1218
HR	877.534	534.532	404.391	352.658
IGFBP1	0	1.1277	8.23188	2.53103
TCEAL5	5.02597	10.1493	9.26087	15.1862
GABRB2	3.01558	10.1493	13.3768	18.5609
KCNQ1	16.0831	10.1493	9.26087	6.74943
PDGFRB	664.433	488.296	337.507	326.503
CDH1	19.0987	12.4047	28.8116	21.092
MT1G	17.0883	5.63852	5.14493	3.37471
GRHL3	13.0675	10.1493	6.17391	6.74943
FAM57B	14.0727	10.1493	8.23188	6.74943
OR7E14P	11.0571	9.02163	18.5217	30.3724
MIR3153	2.01039	3.38311	4.11594	5.06207
NCAM1-AS1	2.01039	3.38311	4.11594	5.06207
TH2LCRR	2.01039	3.38311	4.11594	5.06207
TMEM155	2.01039	3.38311	4.11594	5.06207
TNNC1	2.01039	4.51082	4.11594	6.74943
VCX2	13.0675	20.2987	26.7536	30.3724
CPA1	2.01039	1.1277	4.11594	1.68736
TEX37	2.01039	1.1277	4.11594	1.68736
ANKRD20A2	1.00519	2.25541	2.05797	3.37471
CCL4	1.00519	2.25541	2.05797	3.37471
KDR	1.00519	2.25541	2.05797	3.37471
LINC01517	1.00519	2.25541	2.05797	3.37471
PAGE3	1.00519	2.25541	2.05797	3.37471
MIR3143	4.02077	2.25541	8.23188	3.37471
UNCX	3.01558	2.25541	6.17391	3.37471
TDRD9	6.03116	3.38311	0	1.68736
TFAP2A-AS1	29.1506	21.4264	14.4058	14.3425
ALOX15B	0	2.25541	2.05797	3.37471
MIR1180	0	2.25541	2.05797	3.37471
LRRC32	23.1194	14.6602	14.4058	5.06207
KRT75	282.459	207.498	139.942	139.207
HHEX	11.0571	10.1493	16.4638	20.2483
GRAP	2.01039	5.63852	1.02899	0.843678
RNF103-CHMP3	10.0519	7.89393	1.02899	3.37471
ENPEP	11.0571	20.2987	7.2029	12.6552
FSCN2	35.1818	16.9156	23.6667	8.43678
KCNK10	250.293	407.101	380.724	660.6
OR7A5	5.02597	7.89393	3.08696	2.53103
ERBB3	75.3895	46.2359	116.275	116.428
CYP26C1	26.135	21.4264	17.4927	12.6552
RHCG	16.0831	11.277	9.26087	7.5931
LINC01399	8.04155	2.25541	16.4638	15.1862
RGS7BP	2.01039	4.51082	7.2029	7.5931
ADGRL4	4.02077	9.02163	14.4058	15.1862
SLC28A2	13.0675	10.1493	2.05797	5.06207
PLEKHD1	44.2285	29.3203	28.8116	18.5609
KRT14	19.0987	7.89393	12.3478	5.06207
CYYR1	5.02597	9.02163	11.3188	13.4989
FAM166B	1.00519	1.1277	9.26087	2.53103
MYRIP	5.02597	3.38311	8.23188	5.06207
TUBA3FP	5.02597	3.38311	8.23188	5.06207
RGCC	31.161	38.3419	16.4638	26.154
XKR4	3.01558	7.89393	2.05797	4.21839
GAS6-AS1	6.03116	7.89393	4.11594	4.21839
LY96	22.1143	37.2142	33.9565	58.2138
HLA-DMB	118.613	115.026	231.522	168.736
ATP6V0D2	3.01558	4.51082	2.05797	2.53103
SYNDIG1	15.0779	24.8095	10.2899	12.6552
SUSD2	14.0727	14.6602	9.26087	5.90575
HPCA	4.02077	5.63852	9.26087	8.43678
HCG17	2.01039	2.25541	3.08696	5.90575
TDRD6	9.04674	3.38311	6.17391	1.68736
CSAG1	24.1246	25.9372	49.3913	37.9655
MMP28	14.0727	11.277	6.17391	7.5931
PCDHGB3	90.4674	55.2575	46.3043	37.9655
MRPS24	15.0779	10.1493	6.17391	6.74943
CD8B	7.03635	3.38311	11.3188	10.9678
LINC01478	3.01558	2.25541	7.2029	3.37471
TJP3	129.67	99.2379	214.029	145.956
ALX3	9.04674	4.51082	5.14493	0
CES4A	3.01558	5.63852	2.05797	3.37471
SULT1C4	15.0779	5.63852	10.2899	3.37471
OMG	12.0623	5.63852	8.23188	3.37471
IDH1-AS1	9.04674	9.02163	6.17391	4.21839
CLDN2	7.03635	6.76622	0	3.37471
KCNQ4	14.0727	6.76622	21.6087	18.5609
LILRB3	16.0831	10.1493	10.2899	6.74943
MLC1	9.04674	14.6602	5.14493	10.1241
CYSLTR2	36.187	64.2791	66.884	92.8046
LCN2	22.1143	15.7879	31.8985	28.6851
ELOVL2-AS1	13.0675	13.5324	8.23188	4.21839
GGNBP1	3.01558	5.63852	2.05797	2.53103
SPTSSB	6.03116	5.63852	4.11594	2.53103
FAM27E3	12.0623	11.277	3.08696	6.74943
FAM222A-AS1	4.02077	5.63852	1.02899	3.37471
GRIA3	4.02077	5.63852	1.02899	3.37471
CD27	3.01558	2.25541	2.05797	0
FGF12-AS1	3.01558	2.25541	2.05797	0.843678
MALL	3.01558	2.25541	2.05797	0.843678
MIR30A	3.01558	2.25541	2.05797	0.843678
PAX4	3.01558	2.25541	2.05797	0.843678
SNORD116-29	2.01039	6.76622	9.26087	11.8115
MIR301B	1.00519	0	4.11594	1.68736
MIR4427	1.00519	0	4.11594	1.68736
PGM5-AS1	1.00519	0	4.11594	1.68736
RNU6-28P	1.00519	0	4.11594	1.68736
SRMS	1.00519	0	4.11594	1.68736
GBA3	21.1091	15.7879	30.8696	35.4345
PLXNB3	45.2337	22.5541	28.8116	15.1862
CYP19A1	25.1298	18.0433	17.4927	10.1241
TEX26	0	0	4.11594	1.68736
ENDOG	150.779	73.3008	50.4203	47.246
ESF1	79.4103	152.24	180.072	222.731
TRIM72	7.03635	6.76622	2.05797	4.21839
NEK5	15.0779	13.5324	10.2899	5.90575
SYNGR4	5.02597	2.25541	7.2029	4.21839
SPNS3	2.01039	3.38311	5.14493	5.06207
TMPRSS11GP	2.01039	1.1277	5.14493	1.68736
MIR130A	2.01039	2.25541	5.14493	3.37471
MRAP	2.01039	2.25541	5.14493	3.37471
SLC30A10	54.2804	77.8116	31.8985	53.9954
LRCOL1	3.01558	6.76622	2.05797	4.21839
EFHB	5.02597	5.63852	7.2029	10.9678
SLCO2B1	8.04155	7.89393	5.14493	2.53103
ANKRD30BL	58.3012	10.1493	2.05797	3.37471
LRP1-AS	9.04674	7.89393	6.17391	3.37471
CTAGE7P	14.0727	12.4047	25.7246	17.7172
UTS2B	10.0519	4.51082	15.4348	6.74943
CNTN3	2.01039	1.1277	3.08696	1.68736
CXorf58	2.01039	1.1277	3.08696	1.68736
IL1RL2	2.01039	1.1277	3.08696	1.68736
MIR4522	2.01039	1.1277	3.08696	1.68736
PSG6	2.01039	1.1277	3.08696	1.68736
TNFRSF10C	2.01039	1.1277	3.08696	1.68736
RET	124.644	72.1731	66.884	50.6207
CXCL9	17.0883	13.5324	10.2899	3.37471
LINC00652	10.0519	10.1493	26.7536	15.1862
SALRNA1	10.0519	12.4047	4.11594	8.43678
TMC3	19.0987	10.1493	13.3768	5.06207
HBB	3.01558	1.1277	5.14493	5.06207
LINC00520	3.01558	1.1277	5.14493	5.06207
YBX3P1	6.03116	2.25541	9.26087	6.74943
CPZ	4.02077	1.1277	6.17391	3.37471
FNDC7	2.01039	1.1277	3.08696	3.37471
GAD2	2.01039	1.1277	3.08696	3.37471
MIR520E	2.01039	1.1277	3.08696	3.37471
MSMB	2.01039	1.1277	3.08696	3.37471
CRLS1	85.4414	55.2575	59.6811	32.9035
AKR1B10	0	5.63852	9.26087	11.8115
AGBL4	13.0675	22.5541	20.5797	32.9035
ZNF670-ZNF695	3.01558	4.51082	8.23188	6.74943
GPR62	12.0623	5.63852	1.02899	2.53103
FABP6	10.0519	11.277	20.5797	16.0299
HIST1H4L	143.743	200.731	264.449	283.476
MAL2	29.1506	46.2359	60.7101	65.8069
HIF3A	12.0623	14.6602	5.14493	10.1241
OR8G5	13.0675	20.2987	9.26087	10.9678
PLCH2	44.2285	32.7034	30.8696	20.2483
EPHA10	29.1506	20.2987	14.4058	14.3425
MYO18B	5.02597	2.25541	7.2029	5.06207
SNORD111B	8.04155	5.63852	11.3188	10.1241
TULP2	5.02597	6.76622	3.08696	1.68736
AKNAD1	8.04155	5.63852	11.3188	10.9678
GRTP1-AS1	12.0623	4.51082	7.2029	0.843678
PCDH8	18.0935	12.4047	25.7246	26.9977
KCNN4	10.0519	15.7879	28.8116	23.623
CDKL3	23.1194	11.277	5.14493	6.74943
HESX1	13.0675	13.5324	5.14493	9.28046
NLRP3	51.2649	78.9393	114.217	112.209
TLR1	22.1143	25.9372	12.3478	18.5609
MORC1	6.03116	15.7879	23.6667	25.3103
ARL13A	3.01558	4.51082	2.05797	1.68736
FRMD7	3.01558	6.76622	2.05797	2.53103
WFDC5	3.01558	6.76622	2.05797	2.53103
PFN1P2	8.04155	9.02163	5.14493	2.53103
EFS	47.2441	27.0649	25.7246	19.4046
PIK3C2G	3.01558	13.5324	7.2029	19.4046

## Sheet: 892 genes
UniqueID	CTL_DMSO	ZNF521_DMSO	CTL_SAG	ZNF521_SAG
MYOCD	11.0571	10.2899	94.7271	75.931
GJB7	1.00519	2.05797	6.76622	11.8115
C11orf86	0	1.02899	5.63852	5.06207
ISX	7.03635	5.14493	1.1277	0
GUCY2F	5.02597	5.14493	1.1277	0.843678
LILRA6	5.02597	5.14493	1.1277	0
LRRC37A11P	5.02597	7.2029	1.1277	1.68736
NCF1C	5.02597	7.2029	1.1277	1.68736
OR5A1	5.02597	4.11594	1.1277	0.843678
HHIP	8.04155	7.2029	54.1298	78.4621
PI15	122.634	163.609	614.599	687.598
GUCA1C	2.01039	2.05797	7.89393	8.43678
ADCY8	4.02077	5.14493	0	0.843678
CABP5	2.01039	0	7.89393	5.06207
ARHGEF38	4.02077	4.11594	1.1277	0.843678
WNT7A	4.02077	4.11594	1.1277	0.843678
ZNF30-AS1	4.02077	4.11594	1.1277	0
CASR	10.0519	9.26087	2.25541	2.53103
DEFB126	0	2.05797	3.38311	7.5931
FAM224B	1.00519	0	3.38311	3.37471
TRG-AS1	1.00519	0	3.38311	3.37471
OR51M1	2.01039	0	6.76622	3.37471
MIR6747	0	1.02899	3.38311	3.37471
PTCHD4	2.01039	1.02899	6.76622	3.37471
SMPX	1.00519	1.02899	3.38311	4.21839
TRAT1	1.00519	1.02899	3.38311	4.21839
SNORD90	0	0	3.38311	4.21839
PAUPAR	2.01039	1.02899	7.89393	3.37471
VWA3B	14.0727	4.11594	2.25541	0.843678
IL5RA	3.01558	4.11594	10.1493	12.6552
GJD3	8.04155	3.08696	2.25541	0.843678
SRGAP2-AS1	7.03635	3.08696	2.25541	0.843678
VRTN	1.00519	0	4.51082	3.37471
AQP7	3.01558	3.08696	0	0.843678
DSG1	3.01558	3.08696	0	0
MIR627	3.01558	3.08696	0	0
TNNI1	3.01558	3.08696	0	0.843678
DRD1	5.02597	3.08696	25.9372	29.5287
GLI1	75.3895	44.2464	323.651	318.067
ANKRD20A9P	1.00519	1.02899	6.76622	4.21839
PNOC	0	1.02899	4.51082	3.37471
CNR2	4.02077	3.08696	0	0
INSL3	4.02077	3.08696	0	0.843678
CAPN9	7.03635	4.11594	2.25541	0.843678
KIF25-AS1	4.02077	5.14493	0	1.68736
CSE1L-AS1	2.01039	1.02899	5.63852	3.37471
BCL2A1	1.00519	0	3.38311	5.06207
SPDYE2	12.0623	7.2029	3.38311	2.53103
OR1J2	3.01558	4.11594	0	0
SULT1C4	15.0779	10.2899	5.63852	3.37471
ACOT12	3.01558	3.08696	1.1277	0.843678
BSND	3.01558	3.08696	1.1277	0.843678
FAM223B	3.01558	3.08696	1.1277	0
ITGB6	3.01558	3.08696	1.1277	0
MYL3	3.01558	3.08696	1.1277	0.843678
PEBP4	3.01558	3.08696	1.1277	0
ANGPTL5	5.02597	3.08696	1.1277	0.843678
FOLR2	5.02597	3.08696	1.1277	0.843678
LINC01249	5.02597	3.08696	1.1277	0.843678
MYOM1	5.02597	3.08696	1.1277	0.843678
OR7A17	5.02597	3.08696	1.1277	0.843678
KLK4	9.04674	13.3768	3.38311	4.21839
KRT42P	1.00519	0	7.89393	4.21839
GLIPR1L1	3.01558	3.08696	7.89393	8.43678
WNT6	50.2597	37.0435	18.0433	10.1241
LMX1A	5.02597	5.14493	1.1277	1.68736
HAPLN1	6.03116	5.14493	15.7879	13.4989
PRSS8	12.0623	6.17391	3.38311	0.843678
CNTN6	9.04674	7.2029	2.25541	2.53103
KRTAP5-1	3.01558	0	7.89393	2.53103
NELL1	11.0571	11.3188	4.51082	4.21839
TDRD6	9.04674	6.17391	3.38311	1.68736
LAMA5-AS1	18.0935	6.17391	6.76622	1.68736
CLDN6	3.01558	4.11594	1.1277	1.68736
SUMO4	6.03116	8.23188	2.25541	3.37471
LINC00392	6.03116	4.11594	2.25541	1.68736
HOXD12	2.01039	1.02899	5.63852	4.21839
OR6C2	13.0675	6.17391	4.51082	2.53103
TDRD10	4.02077	2.05797	10.1493	6.74943
MIR6864	10.0519	4.11594	3.38311	1.68736
NUTM2B	11.0571	10.2899	4.51082	3.37471
HOXA10-AS	4.02077	3.08696	12.4047	7.5931
MIR196A2	3.01558	4.11594	0	1.68736
NAALADL2-AS2	3.01558	4.11594	0	1.68736
LINC00922	1.00519	0	3.38311	2.53103
SYCE1	1.00519	0	3.38311	2.53103
NPR3	207.07	166.696	491.679	427.745
MIR26A2	5.02597	5.14493	0	1.68736
KRT14	19.0987	12.3478	7.89393	5.06207
SH3GL1P2	18.0935	19.5507	6.76622	5.06207
PDGFRA	33.1714	46.3043	101.493	111.366
AKR7A2P1	9.04674	7.2029	21.4264	21.092
RGS11	18.0935	18.5217	5.63852	7.5931
GIMAP5	6.03116	3.08696	1.1277	0
KCNE5	2.01039	1.02899	6.76622	2.53103
ATP4B	1.00519	1.02899	3.38311	2.53103
PLA2G10	1.00519	1.02899	3.38311	2.53103
FALEC	1.00519	3.08696	3.38311	7.5931
NCMAP	11.0571	15.4348	4.51082	6.74943
MIA	0	1.02899	3.38311	2.53103
TMEM244	0	1.02899	3.38311	2.53103
IFNL3	6.03116	5.14493	1.1277	1.68736
C2orf78	3.01558	4.11594	1.1277	0.843678
FTHL17	3.01558	4.11594	1.1277	0.843678
KRT3	3.01558	4.11594	1.1277	0.843678
LINC01354	3.01558	4.11594	1.1277	0
SGIP1	3.01558	4.11594	1.1277	0
SIGLEC17P	3.01558	4.11594	1.1277	0.843678
UROC1	3.01558	4.11594	1.1277	0
FRY-AS1	0	0	2.25541	2.53103
HS3ST5	0	0	2.25541	2.53103
MIR1266	0	0	2.25541	2.53103
SLC39A12-AS1	0	0	2.25541	2.53103
DNM3-IT1	0	1.02899	2.25541	2.53103
IQCA1L	0	1.02899	2.25541	2.53103
LINC00032	0	1.02899	2.25541	2.53103
LINC00426	0	1.02899	2.25541	2.53103
MIR4326	0	1.02899	2.25541	2.53103
MIR548AL	0	1.02899	2.25541	2.53103
MIR6768	0	1.02899	2.25541	2.53103
PNPLA1	0	1.02899	2.25541	2.53103
MIR3648-2	14.0727	5.14493	0	0.843678
CACNG2	1.00519	0	2.25541	2.53103
WNT1	1.00519	0	2.25541	2.53103
PLA2G4E-AS1	2.01039	0	4.51082	2.53103
SNRK-AS1	2.01039	0	4.51082	2.53103
STARD6	1.00519	1.02899	3.38311	6.74943
MIR4442	1.00519	1.02899	2.25541	2.53103
NTM-AS1	1.00519	1.02899	2.25541	2.53103
OBP2B	1.00519	1.02899	2.25541	2.53103
MIR1302-8	1.00519	3.08696	2.25541	7.5931
LRRC39	6.03116	10.2899	13.5324	26.9977
UBASH3A	10.0519	6.17391	4.51082	2.53103
AVPR2	5.02597	4.11594	2.25541	1.68736
SPATA3-AS1	5.02597	4.11594	2.25541	1.68736
CPT1B	13.0675	13.3768	5.63852	5.90575
TRPM5	12.0623	11.3188	4.51082	5.06207
VIL1	3.01558	2.05797	7.89393	8.43678
LCK	1.00519	5.14493	2.25541	11.8115
MTUS2-AS1	11.0571	9.26087	4.51082	4.21839
UTS2B	10.0519	15.4348	4.51082	6.74943
ADGRF1	50.2597	28.8116	22.5541	12.6552
KLF14	4.02077	4.11594	9.02163	9.28046
UTS2R	4.02077	6.17391	1.1277	2.53103
SPATC1	12.0623	8.23188	3.38311	3.37471
TEX38	8.04155	4.11594	2.25541	1.68736
PRDM14	4.02077	4.11594	1.1277	1.68736
SNORA77	4.02077	4.11594	1.1277	1.68736
PIK3C2G	3.01558	7.2029	13.5324	19.4046
SOX10	21.1091	13.3768	3.38311	4.21839
SHD	6.03116	12.3478	1.1277	4.21839
PRF1	3.01558	3.08696	6.76622	6.74943
ADRA2B	17.0883	13.3768	6.76622	3.37471
SLC8A3	265.371	295.319	568.363	716.283
AREG	5.02597	12.3478	2.25541	4.21839
OMG	12.0623	8.23188	5.63852	3.37471
LRRC46	36.187	33.9565	9.02163	13.4989
GGN	29.1506	20.5797	13.5324	9.28046
DBH-AS1	5.02597	7.2029	2.25541	3.37471
OR2A1	10.0519	5.14493	4.51082	1.68736
ATP13A4	3.01558	7.2029	1.1277	3.37471
PDE6A	3.01558	7.2029	1.1277	3.37471
TEX26-AS1	3.01558	7.2029	1.1277	3.37471
FAM71D	7.03635	3.08696	1.1277	0
PLSCR3	5.02597	3.08696	2.25541	0.843678
ST18	2.01039	2.05797	7.89393	5.06207
ITPK1-AS1	17.0883	7.2029	7.89393	3.37471
ACKR2	12.0623	7.2029	2.25541	2.53103
MEIOB	8.04155	6.17391	3.38311	1.68736
CRB2	37.1922	24.6956	14.6602	11.8115
TRPC2	12.0623	7.2029	5.63852	3.37471
CPNE6	7.03635	5.14493	1.1277	1.68736
ACAN	8.04155	2.05797	3.38311	0.843678
SLC13A3	19.0987	18.5217	9.02163	6.74943
KCNIP1	36.187	22.6377	74.4285	53.1517
LMF1-AS1	10.0519	2.05797	4.51082	0.843678
FABP2	0	2.05797	2.25541	4.21839
AANAT	1.00519	1.02899	2.25541	3.37471
C1QTNF7	1.00519	1.02899	2.25541	3.37471
C9orf153	1.00519	1.02899	2.25541	3.37471
ITGBL1	1.00519	2.05797	2.25541	6.74943
SNORD67	3.01558	2.05797	6.76622	6.74943
LINC00862	2.01039	2.05797	4.51082	6.74943
LINC00571	1.00519	2.05797	2.25541	4.21839
LRCOL1	3.01558	2.05797	6.76622	4.21839
SIGLEC14	7.03635	9.26087	2.25541	4.21839
KCNC2	4.02077	4.11594	0	1.68736
MUC7	4.02077	4.11594	0	1.68736
HSD17B13	5.02597	5.14493	2.25541	2.53103
AGAP7P	1.00519	0	2.25541	3.37471
ANXA8L1	1.00519	0	2.25541	3.37471
EBLN1	1.00519	0	2.25541	3.37471
XKR4	3.01558	2.05797	7.89393	4.21839
SLC9A3	75.3895	69.971	34.9588	34.5908
FAM3D	6.03116	2.05797	2.25541	0.843678
MIR3677	6.03116	2.05797	2.25541	0
CYP2A13	3.01558	2.05797	1.1277	0.843678
HCG9	3.01558	2.05797	1.1277	0.843678
KRT40	3.01558	2.05797	1.1277	0
LINC00987	3.01558	2.05797	1.1277	0
MIR571	3.01558	2.05797	1.1277	0
OSM	3.01558	2.05797	1.1277	0.843678
TAGAP	3.01558	2.05797	1.1277	0.843678
TMEM82	3.01558	2.05797	1.1277	0.843678
FSCN2	35.1818	23.6667	16.9156	8.43678
SCN9A	148.769	146.116	297.714	318.067
CDRT15P1	9.04674	4.11594	4.51082	1.68736
ZAR1	7.03635	5.14493	3.38311	2.53103
LST1	7.03635	10.2899	3.38311	5.06207
TH	3.01558	5.14493	1.1277	0.843678
USP30-AS1	1.00519	1.02899	7.89393	3.37471
LGI4	6.03116	5.14493	2.25541	2.53103
RARRES1	6.03116	5.14493	2.25541	2.53103
ITGAL	9.04674	5.14493	3.38311	2.53103
BTBD17	8.04155	3.08696	1.1277	0.843678
NLRP12	2.01039	3.08696	6.76622	6.74943
SNORD69	1.00519	3.08696	3.38311	6.74943
EHD4-AS1	9.04674	10.2899	4.51082	5.06207
MYLK4	11.0571	7.2029	5.63852	3.37471
RGS22	8.04155	8.23188	3.38311	4.21839
RMST	8.04155	8.23188	3.38311	4.21839
IGSF5	4.02077	1.02899	7.89393	2.53103
CNTF	4.02077	10.2899	7.89393	25.3103
PAX1	1.00519	2.05797	4.51082	5.06207
FAR2P2	11.0571	12.3478	21.4264	26.9977
ACTRT3	5.02597	6.17391	2.25541	1.68736
CA7	8.04155	7.2029	3.38311	1.68736
UPK1B	7.03635	3.08696	3.38311	0
ANKRD30BP2	3.01558	2.05797	0	0.843678
ART3	3.01558	2.05797	0	0.843678
CCL25	3.01558	2.05797	0	0
DCSTAMP	3.01558	2.05797	0	0.843678
FAM9C	3.01558	2.05797	0	0
GPR12	3.01558	2.05797	0	0.843678
MIR130B	3.01558	2.05797	0	0
MYADML	3.01558	2.05797	0	0.843678
OR1S2	3.01558	2.05797	0	0.843678
OR7E91P	3.01558	2.05797	0	0
SASH3	3.01558	2.05797	0	0.843678
RP1L1	8.04155	9.26087	2.25541	4.21839
ERICH6B	3.01558	7.2029	0	0
SCARNA18	7.03635	4.11594	13.5324	8.43678
FAM229A	63.3272	33.9565	32.7034	16.8736
CATSPERB	4.02077	13.3768	9.02163	25.3103
TAC1	0	5.14493	7.89393	16.0299
GIMAP1	3.01558	5.14493	0	2.53103
BTNL8	7.03635	2.05797	2.25541	0
THAP7-AS1	61.3168	49.3913	32.7034	22.7793
GPRIN2	9.04674	14.4058	4.51082	7.5931
PLXNB3	45.2337	28.8116	22.5541	15.1862
SNORD114-10	3.01558	3.08696	5.63852	6.74943
MYH2	9.04674	6.17391	19.171	21.092
SNORD114-21	6.03116	4.11594	11.277	9.28046
CDH17	3.01558	2.05797	5.63852	4.21839
LINC01143	3.01558	2.05797	5.63852	4.21839
KCNA7	8.04155	3.08696	0	0.843678
SPIB	7.03635	5.14493	2.25541	2.53103
TCP10L	18.0935	29.8406	7.89393	16.0299
FAM131C	69.3583	34.9855	28.1926	18.5609
SLC5A2	19.0987	20.5797	9.02163	5.90575
CEACAM22P	4.02077	7.2029	1.1277	3.37471
CIDEA	0	1.02899	2.25541	4.21839
SCNN1D	60.3116	37.0435	31.5757	19.4046
KCNK9	4.02077	4.11594	9.02163	7.5931
LMOD2	6.03116	2.05797	12.4047	6.74943
LIPG	2200.37	1778.09	4060.86	3612.63
GP6	18.0935	11.3188	6.76622	5.90575
CPO	2.01039	3.08696	0	0.843678
KCNJ3	2.01039	3.08696	0	0.843678
MIR4727	2.01039	3.08696	0	0
NUTM2F	2.01039	3.08696	0	0
OPN5	2.01039	3.08696	0	0.843678
PROZ	2.01039	3.08696	0	0.843678
SLC17A8	2.01039	3.08696	0	0.843678
SNAP25-AS1	2.01039	3.08696	0	0
VTRNA1-1	24.1246	21.6087	11.277	11.8115
FDXACB1	36.187	30.8696	16.9156	16.8736
PTPRVP	7.03635	3.08696	3.38311	1.68736
CDHR1	23.1194	17.4927	9.02163	9.28046
RPS10P7	57.296	39.1014	29.3203	21.092
GOLGA8T	5.02597	4.11594	0	1.68736
TMEM125	5.02597	4.11594	0	1.68736
ARMC12	5.02597	9.26087	2.25541	5.06207
B3GALT2	9.04674	9.26087	19.171	16.8736
LHFPL1	2.01039	3.08696	0	1.68736
LINC01571	2.01039	3.08696	0	1.68736
HTN1	3.01558	0	5.63852	2.53103
MYL4	5.02597	4.11594	2.25541	0.843678
SAXO1	11.0571	5.14493	3.38311	2.53103
ANXA10	1.00519	2.05797	3.38311	4.21839
CCDC178	1.00519	0	2.25541	4.21839
MIR491	1.00519	0	2.25541	4.21839
ZNF716	1.00519	0	2.25541	4.21839
DMBT1P1	2.01039	0	4.51082	4.21839
FOXS1	11.0571	11.3188	28.1926	21.092
TMC3	19.0987	13.3768	10.1493	5.06207
SLC5A10	8.04155	8.23188	3.38311	1.68736
PRKCG	37.1922	30.8696	20.2987	16.0299
PGAM4	2.01039	3.08696	5.63852	5.90575
C3orf35	13.0675	6.17391	6.76622	3.37471
CYP2D6	34.1766	27.7826	18.0433	10.1241
CRYBB3	5.02597	2.05797	9.02163	4.21839
C10orf91	4.02077	5.14493	7.89393	9.28046
ITIH5	544.815	467.159	973.209	963.481
CARNS1	74.3843	55.5652	39.4696	30.3724
NOS3	32.1662	22.6377	14.6602	12.6552
C4BPB	2.01039	2.05797	1.1277	0
CCR2	2.01039	2.05797	1.1277	0.843678
GABRR2	2.01039	2.05797	1.1277	0.843678
GADL1	2.01039	2.05797	1.1277	0.843678
KATNBL1P6	2.01039	2.05797	1.1277	0
KISS1	2.01039	2.05797	1.1277	0
MAGEA12	2.01039	2.05797	1.1277	0.843678
MIR526A2	2.01039	2.05797	1.1277	0
OR52N2	2.01039	2.05797	1.1277	0.843678
SBK3	2.01039	2.05797	1.1277	0.843678
SLC10A6	2.01039	2.05797	1.1277	0
COL6A4P1	4.02077	2.05797	2.25541	0
EFCAB14-AS1	4.02077	2.05797	2.25541	0.843678
GHRHR	4.02077	2.05797	2.25541	0
KCNMA1-AS3	4.02077	2.05797	2.25541	0
KRT5	4.02077	2.05797	2.25541	0.843678
LINC00637	4.02077	2.05797	2.25541	0.843678
MED4-AS1	4.02077	2.05797	2.25541	0
MIR6814	4.02077	2.05797	2.25541	0.843678
MTRNR2L6	4.02077	2.05797	2.25541	0
MYOT	4.02077	2.05797	2.25541	0.843678
SETSIP	4.02077	2.05797	2.25541	0.843678
IRF8	12.0623	14.4058	6.76622	6.74943
IL1R2	2.01039	5.14493	1.1277	2.53103
INSL6	2.01039	5.14493	1.1277	2.53103
CACNA1S	6.03116	5.14493	3.38311	2.53103
COX6B2	6.03116	5.14493	3.38311	2.53103
GNA15	6.03116	5.14493	3.38311	2.53103
HAR1A	6.03116	6.17391	1.1277	2.53103
DSCAML1	12.0623	8.23188	2.25541	3.37471
SLCO4A1-AS1	6.03116	4.11594	1.1277	1.68736
OTOF	12.0623	18.5217	6.76622	9.28046
ANP32AP1	2.01039	9.26087	1.1277	4.21839
C7	4.02077	9.26087	2.25541	4.21839
PLCXD3	8.04155	2.05797	2.25541	0
PRSS56	8.04155	2.05797	2.25541	0
B4GALT1-AS1	4.02077	2.05797	1.1277	0
CDHR4	4.02077	2.05797	1.1277	0.843678
CES5A	4.02077	2.05797	1.1277	0
FUT3	4.02077	2.05797	1.1277	0.843678
HSD3B1	4.02077	2.05797	1.1277	0.843678
LINC01081	4.02077	2.05797	1.1277	0
PTPRC	4.02077	2.05797	1.1277	0.843678
RXFP1	4.02077	2.05797	1.1277	0.843678
SNORD88A	15.0779	12.3478	7.89393	4.21839
GLIS2-AS1	23.1194	14.4058	7.89393	7.5931
ABHD14A-ACY1	4.02077	7.2029	0	3.37471
PTPN22	3.01558	7.2029	10.1493	14.3425
TUBB8	4.02077	10.2899	1.1277	5.06207
DCST2	10.0519	13.3768	4.51082	7.5931
MATN1	5.02597	3.08696	9.02163	7.5931
DAPP1	5.02597	4.11594	9.02163	10.1241
SNORA80E	8.04155	15.4348	14.6602	27.8414
SLC22A31	14.0727	10.2899	6.76622	5.90575
PRSS57	3.01558	6.17391	1.1277	3.37471
GJA4	6.03116	3.08696	2.25541	1.68736
AQP10	3.01558	3.08696	1.1277	1.68736
LIPI	3.01558	3.08696	1.1277	1.68736
OR8B8	3.01558	3.08696	1.1277	1.68736
TSPO2	3.01558	3.08696	1.1277	1.68736
CFAP52	3.01558	2.05797	5.63852	5.90575
SYNDIG1L	8.04155	10.2899	4.51082	4.21839
CCDC173	8.04155	14.4058	4.51082	5.90575
CPA1	2.01039	4.11594	1.1277	1.68736
TEX37	2.01039	4.11594	1.1277	1.68736
KLKP1	4.02077	4.11594	2.25541	1.68736
SLC25A47	4.02077	4.11594	2.25541	1.68736
TPH2	4.02077	4.11594	2.25541	1.68736
MIR3143	4.02077	8.23188	2.25541	3.37471
CRB3	10.0519	10.2899	5.63852	4.21839
GVINP1	18.0935	20.5797	10.1493	8.43678
MMP25-AS1	32.1662	20.5797	5.63852	8.43678
ATP10B	14.0727	6.17391	7.89393	3.37471
LINC01197	2.01039	6.17391	1.1277	3.37471
CNTN3	2.01039	3.08696	1.1277	1.68736
CXorf58	2.01039	3.08696	1.1277	1.68736
IL1RL2	2.01039	3.08696	1.1277	1.68736
MIR4522	2.01039	3.08696	1.1277	1.68736
PSG6	2.01039	3.08696	1.1277	1.68736
TNFRSF10C	2.01039	3.08696	1.1277	1.68736
C21orf62	4.02077	3.08696	2.25541	1.68736
OR6F1	4.02077	3.08696	2.25541	1.68736
ADORA2A	12.0623	6.17391	6.76622	3.37471
ADPGK-AS1	13.0675	20.5797	6.76622	11.8115
CSNK1G2-AS1	35.1818	27.7826	7.89393	12.6552
GRTP1-AS1	12.0623	7.2029	4.51082	0.843678
NEK10	16.0831	19.5507	33.8311	33.7471
FER1L4	58.3012	48.3623	25.9372	27.8414
PTGER1	13.0675	2.05797	3.38311	0.843678
ENPEP	11.0571	7.2029	20.2987	12.6552
SPATA18	7.03635	9.26087	12.4047	16.8736
MIR503HG	39.2025	37.0435	12.4047	19.4046
ECEL1	32.1662	34.9855	16.9156	20.2483
EGFR-AS1	7.03635	9.26087	15.7879	16.0299
MAGEA9	0	1.02899	2.25541	5.06207
MIR6832	0	1.02899	2.25541	5.06207
C16orf89	9.04674	7.2029	4.51082	4.21839
LARGE-AS1	6.03116	6.17391	0	2.53103
ADORA2A-AS1	10.0519	15.4348	5.63852	5.90575
P2RY2	13.0675	7.2029	6.76622	4.21839
GFI1B	2.01039	4.11594	7.89393	8.43678
GGT8P	24.1246	13.3768	13.5324	7.5931
ALS2CL	42.2181	39.1014	24.8095	18.5609
MIR6859-1	0	0	2.25541	5.06207
LINC01152	6.03116	6.17391	15.7879	10.9678
AWAT2	4.02077	2.05797	0	0
C12orf42	4.02077	2.05797	0	0.843678
CASP14	4.02077	2.05797	0	0
CLDN9	4.02077	2.05797	0	0.843678
HAO2	4.02077	2.05797	0	0
HMGB3P1	4.02077	2.05797	0	0
HNF1B	4.02077	2.05797	0	0.843678
LRRTM3	4.02077	2.05797	0	0
SLED1	4.02077	2.05797	0	0.843678
STOML3	4.02077	2.05797	0	0.843678
TSPAN16	4.02077	2.05797	0	0
SYNGR4	5.02597	7.2029	2.25541	4.21839
SOX1	21.1091	23.6667	11.277	7.5931
NRADDP	8.04155	11.3188	4.51082	4.21839
DKK2	26.135	15.4348	45.1082	27.8414
LSP1	7.03635	6.17391	1.1277	2.53103
FAM151A	7.03635	8.23188	1.1277	3.37471
MSANTD1	17.0883	8.23188	9.02163	2.53103
GUSBP5	2.01039	4.11594	3.38311	8.43678
CCDC38	2.01039	2.05797	3.38311	4.21839
MIR133A1HG	12.0623	8.23188	3.38311	4.21839
IL12A-AS1	16.0831	8.23188	4.51082	4.21839
LINC01545	4.02077	3.08696	6.76622	5.90575
MYLPF	8.04155	9.26087	4.51082	3.37471
MAPT-AS1	3.01558	0	5.63852	1.68736
RORC	8.04155	11.3188	0	4.21839
ANKRD53	32.1662	19.5507	19.171	9.28046
OPN1SW	10.0519	10.2899	3.38311	0.843678
DDX11L2	19.0987	11.3188	9.02163	6.74943
CHMP4A	15.0779	29.8406	9.02163	15.1862
CNR1	8.04155	11.3188	13.5324	21.092
FAM153A	3.01558	3.08696	0	1.68736
OR2F1	3.01558	3.08696	0	1.68736
SPACA4	3.01558	3.08696	0	1.68736
FAM83E	10.0519	19.5507	2.25541	9.28046
LINC00664	23.1194	26.7536	11.277	16.0299
GIP	1.00519	0	2.25541	1.68736
LINC00536	1.00519	0	2.25541	1.68736
LINC01104	1.00519	0	2.25541	1.68736
OR1Q1	1.00519	0	2.25541	1.68736
PGAM1P5	1.00519	0	2.25541	1.68736
WBP2NL	1.00519	0	2.25541	1.68736
ASB12	0	0	2.25541	1.68736
MIR3606	0	0	2.25541	1.68736
MIR520F	0	0	2.25541	1.68736
MPO	0	0	2.25541	1.68736
SNORD114-11	0	0	2.25541	1.68736
TCF23	0	0	2.25541	1.68736
CTSW	17.0883	9.26087	10.1493	5.06207
KRTCAP2	62.322	42.1884	32.7034	25.3103
TIMP4	22.1143	19.5507	60.896	34.5908
MAL	6.03116	4.11594	10.1493	9.28046
LGALS4	3.01558	8.23188	1.1277	0.843678
TRPC4	0	2.05797	6.76622	5.06207
VIM-AS1	18.0935	11.3188	31.5757	19.4046
TMEM238	26.135	16.4638	15.7879	8.43678
FOXN4	28.1454	32.9275	16.9156	15.1862
BCRP2	7.03635	6.17391	2.25541	3.37471
CCL11	7.03635	6.17391	2.25541	3.37471
SLC30A2	13.0675	7.2029	7.89393	3.37471
HNMT	2.01039	4.11594	0	0
TMEM150B	2.01039	4.11594	0	0
FZD9	60.3116	48.3623	36.0865	26.9977
HM13-AS1	12.0623	8.23188	5.63852	1.68736
VAC14-AS1	19.0987	10.2899	11.277	4.21839
GLYATL2	25.1298	20.5797	48.4913	33.7471
CBWD6	15.0779	14.4058	30.448	23.623
TCEAL5	5.02597	9.26087	10.1493	15.1862
MTRNR2L8	11.0571	16.4638	19.171	27.8414
SLC46A2	5.02597	2.05797	1.1277	0.843678
VSX1	5.02597	2.05797	1.1277	0
SNORA26	37.1922	27.7826	22.5541	15.1862
CES4A	3.01558	2.05797	5.63852	3.37471
A1CF	3.01558	1.02899	5.63852	1.68736
MIR659	3.01558	6.17391	5.63852	10.1241
SLC13A1	3.01558	7.2029	5.63852	11.8115
VWA8-AS1	3.01558	4.11594	5.63852	6.74943
MYLK2	23.1194	23.6667	55.2575	39.6529
LRRC25	1.00519	2.05797	4.51082	4.21839
PIWIL2	2.01039	3.08696	3.38311	7.5931
CLRN1	2.01039	1.02899	3.38311	2.53103
FOXD4L1	2.01039	1.02899	3.38311	2.53103
GABRG1	2.01039	1.02899	3.38311	2.53103
NUDT9P1	2.01039	1.02899	3.38311	2.53103
LINC01013	2.01039	2.05797	3.38311	5.06207
SPATA45	0	2.05797	4.51082	4.21839
MBP	10.0519	8.23188	28.1926	14.3425
ANKRD20A11P	5.02597	7.2029	0	3.37471
P2RY8	2.01039	1.02899	4.51082	5.90575
LY96	22.1143	33.9565	37.2142	58.2138
CD36	8.04155	4.11594	1.1277	1.68736
COL6A4P2	8.04155	4.11594	1.1277	1.68736
MLC1	9.04674	5.14493	14.6602	10.1241
TMPRSS11GP	2.01039	5.14493	1.1277	1.68736
CPEB1-AS1	5.02597	5.14493	1.1277	2.53103
STEAP3-AS1	11.0571	9.26087	6.76622	4.21839
DGCR9	2.01039	1.02899	4.51082	1.68736
ANKRD20A2	1.00519	2.05797	2.25541	3.37471
CCL4	1.00519	2.05797	2.25541	3.37471
FMO4	1.00519	3.08696	2.25541	5.06207
KDR	1.00519	2.05797	2.25541	3.37471
LINC01517	1.00519	2.05797	2.25541	3.37471
PAGE3	1.00519	2.05797	2.25541	3.37471
ARF4-AS1	1.00519	1.02899	2.25541	1.68736
CR1	1.00519	1.02899	2.25541	1.68736
GOLGA8K	1.00519	1.02899	2.25541	1.68736
GPX5	1.00519	1.02899	2.25541	1.68736
HACD4	1.00519	1.02899	2.25541	1.68736
IFNL2	1.00519	1.02899	2.25541	1.68736
LINC01563	1.00519	1.02899	2.25541	1.68736
SOWAHB	1.00519	1.02899	2.25541	1.68736
TNNC1	2.01039	4.11594	4.51082	6.74943
CSTA	8.04155	8.23188	18.0433	13.4989
ALOX15B	0	2.05797	2.25541	3.37471
MIR1180	0	2.05797	2.25541	3.37471
ACSM1	0	1.02899	2.25541	1.68736
IP6K3	0	1.02899	2.25541	1.68736
LINC01546	0	1.02899	2.25541	1.68736
LRRC37A6P	0	1.02899	2.25541	1.68736
MIR520A	0	1.02899	2.25541	1.68736
MIR548V	0	1.02899	2.25541	1.68736
NLRP10	0	1.02899	2.25541	1.68736
HIST1H3G	2.01039	0	3.38311	2.53103
RACGAP1P	2.01039	0	3.38311	2.53103
SLC51B	2.01039	0	3.38311	2.53103
ACMSD	2.01039	3.08696	1.1277	0
BAAT	2.01039	3.08696	1.1277	0.843678
CYP3A43	2.01039	3.08696	1.1277	0
GK3P	2.01039	3.08696	1.1277	0.843678
GOLGA8IP	2.01039	3.08696	1.1277	0
HRH3	2.01039	3.08696	1.1277	0.843678
NLGN4Y	2.01039	3.08696	1.1277	0.843678
OR51E2	2.01039	3.08696	1.1277	0
OTX2-AS1	2.01039	3.08696	1.1277	0.843678
PLCE1-AS1	2.01039	3.08696	1.1277	0
SAPCD1	2.01039	3.08696	1.1277	0
TRIM31-AS1	2.01039	3.08696	1.1277	0.843678
VTCN1	2.01039	3.08696	1.1277	0.843678
ZFX-AS1	2.01039	3.08696	1.1277	0.843678
CHRNA4	4.02077	3.08696	2.25541	0.843678
MPEG1	4.02077	3.08696	2.25541	0
PRSS33	4.02077	3.08696	2.25541	0
PXDNL	9.04674	7.2029	3.38311	4.21839
DSG2-AS1	3.01558	7.2029	1.1277	4.21839
CADM3-AS1	11.0571	4.11594	5.63852	0
A2ML1	2.01039	0	3.38311	1.68736
LINC01555	2.01039	0	3.38311	1.68736
APCDD1	33.1714	54.5362	15.7879	33.7471
PKHD1L1	10.0519	12.3478	5.63852	7.5931
FAM90A27P	2.01039	4.11594	1.1277	2.53103
MYH7	2.01039	4.11594	1.1277	2.53103
GDPD2	12.0623	4.11594	6.76622	2.53103
RGS6	14.0727	8.23188	7.89393	5.06207
TXNDC12-AS1	4.02077	8.23188	2.25541	5.06207
SLC13A5	6.03116	8.23188	3.38311	5.06207
GTF2IRD1P1	20.1039	25.7246	12.4047	14.3425
BHLHE40-AS1	9.04674	13.3768	5.63852	6.74943
FZD10-AS1	10.0519	12.3478	4.51082	7.5931
CDH9	5.02597	4.11594	2.25541	2.53103
HRC	5.02597	4.11594	2.25541	2.53103
PRPH2	3.01558	0	7.89393	1.68736
ADAM33	8.04155	13.3768	4.51082	4.21839
RGS5	15.0779	21.6087	25.9372	35.4345
CTRB1	4.02077	5.14493	6.76622	13.4989
CHI3L1	45.2337	80.2608	28.1926	43.8713
KCNMA1-AS1	6.03116	7.2029	1.1277	3.37471
PTGDR2	15.0779	17.4927	7.89393	10.9678
TTC41P	15.0779	17.4927	7.89393	10.9678
KCNK10	250.293	380.724	407.101	660.6
TAS1R3	62.322	56.5942	23.6818	33.7471
LINC00106	13.0675	8.23188	5.63852	5.06207
CRACR2B	134.696	112.159	84.5778	55.6828
PAX2	41.2129	10.2899	13.5324	5.90575
LINC00482	5.02597	6.17391	2.25541	0
RHBDL1	29.1506	16.4638	9.02163	9.28046
ARHGEF10	15.0779	11.3188	5.63852	6.74943
LSAMP-AS1	2.01039	5.14493	3.38311	8.43678
CFAP99	4.02077	2.05797	6.76622	3.37471
DPYS	2.01039	1.02899	3.38311	1.68736
KRT13	2.01039	1.02899	3.38311	1.68736
PDZD9	2.01039	1.02899	3.38311	1.68736
PRDM7	2.01039	1.02899	3.38311	1.68736
TAS2R46	2.01039	1.02899	3.38311	1.68736
KCNIP2-AS1	2.01039	4.11594	3.38311	6.74943
CPZ	4.02077	6.17391	1.1277	3.37471
GFRAL	4.02077	3.08696	1.1277	1.68736
OMP	4.02077	3.08696	1.1277	1.68736
OR52B6	4.02077	3.08696	1.1277	1.68736
RSPH14	4.02077	3.08696	1.1277	1.68736
TOX3	4.02077	3.08696	1.1277	1.68736
MIR661	8.04155	4.11594	3.38311	2.53103
CITED1	8.04155	8.23188	3.38311	5.06207
STX16-NPEPL1	16.0831	16.4638	7.89393	3.37471
FCRL4	5.02597	2.05797	0	0.843678
LINC00052	5.02597	2.05797	0	0
MIR4312	5.02597	2.05797	0	0.843678
SPATA32	11.0571	10.2899	6.76622	4.21839
AJAP1	16.0831	9.26087	10.1493	5.06207
TMEM52	19.0987	13.3768	9.02163	8.43678
CHST13	18.0935	13.3768	10.1493	8.43678
SERPINA10	12.0623	13.3768	5.63852	8.43678
AGBL4	13.0675	20.5797	22.5541	32.9035
MTRNR2L10	5.02597	3.08696	7.89393	5.90575
HSH2D	68.3532	139.942	39.4696	87.7425
NKPD1	29.1506	17.4927	16.9156	10.9678
TNRC18P1	5.02597	5.14493	0	2.53103
LINC01426	15.0779	10.2899	23.6818	21.092
MYH6	10.0519	7.2029	3.38311	4.21839
CACNB2	35.1818	38.0724	56.3852	88.5862
STAB1	16.0831	9.26087	10.1493	4.21839
LINC00865	7.03635	11.3188	4.51082	5.90575
CSF1R	56.2908	30.8696	36.0865	16.0299
ZAP70	6.03116	9.26087	3.38311	5.90575
MIR3124	13.0675	17.4927	5.63852	10.9678
LRFN1	131.68	89.5217	78.9393	55.6828
GCK	7.03635	3.08696	4.51082	1.68736
LINC00840	7.03635	3.08696	4.51082	1.68736
CGB7	7.03635	5.14493	4.51082	2.53103
PRR34	28.1454	36.0145	18.0433	17.7172
LINC01162	6.03116	9.26087	22.5541	16.8736
CLK2P1	6.03116	2.05797	1.1277	0.843678
DUOX1	149.774	115.246	58.6406	70.869
NPIPB4	12.0623	9.26087	5.63852	5.90575
ADNP-AS1	9.04674	11.3188	19.171	17.7172
TEKT3	22.1143	10.2899	6.76622	5.90575
NUTM2G	14.0727	17.4927	9.02163	8.43678
RPL23AP64	27.1402	21.6087	11.277	13.4989
YJEFN3	40.2077	28.8116	20.2987	18.5609
LRRC37A5P	2.01039	4.11594	7.89393	7.5931
SND1-IT1	9.04674	4.11594	5.63852	1.68736
ECT2L	3.01558	1.02899	5.63852	4.21839
CD180	1.00519	3.08696	9.02163	7.5931
SLC25A34	47.2441	27.7826	21.4264	17.7172
STMN2	21.1091	13.3768	9.02163	8.43678
CYP4F12	21.1091	21.6087	6.76622	12.6552
MIR381HG	2.01039	5.14493	0	0.843678
STAB2	16.0831	15.4348	5.63852	9.28046
CRLS1	85.4414	59.6811	55.2575	32.9035
CHRD	14.0727	25.7246	5.63852	16.0299
ALX3	9.04674	5.14493	4.51082	0
GRIN3B	56.2908	38.0724	19.171	22.7793
TCTEX1D4	8.04155	6.17391	4.51082	1.68736
ZBED2	4.02077	6.17391	2.25541	1.68736
CDC42EP2	9.04674	4.11594	5.63852	2.53103
ACSM6	3.01558	4.11594	1.1277	2.53103
TMEM191C	4.02077	6.17391	0	3.37471
ADAM18	4.02077	3.08696	0	1.68736
DIRC3	10.0519	7.2029	15.7879	16.8736
CCDC78	92.4778	65.855	47.3636	43.0276
PRAC2	2.01039	2.05797	5.63852	3.37471
OR52D1	2.01039	1.02899	5.63852	1.68736
HOXD1	13.0675	10.2899	6.76622	6.74943
CHST1	112.582	62.7681	66.5345	40.4966
TMPRSS11F	10.0519	18.5217	22.5541	28.6851
RFTN2	20.1039	11.3188	31.5757	18.5609
LINC01102	5.02597	3.08696	7.89393	5.06207
FBXO40	5.02597	7.2029	7.89393	11.8115
SAMD12-AS1	9.04674	5.14493	4.51082	3.37471
RFPL2	20.1039	18.5217	12.4047	6.74943
MEOX2	10.0519	14.4058	32.7034	24.4667
FLRT1	30.1558	15.4348	16.9156	10.1241
RGSL1	2.01039	5.14493	1.1277	3.37471
FGF14	4.02077	5.14493	2.25541	3.37471
SYT6	8.04155	10.2899	2.25541	5.90575
RNVU1-19	3.01558	5.14493	15.7879	10.1241
CCDC96	30.1558	24.6956	13.5324	16.0299
MIR760	5.02597	3.08696	7.89393	7.5931
GSTM5	5.02597	5.14493	7.89393	12.6552
RPSAP9	5.02597	4.11594	7.89393	10.1241
S100A9	8.04155	4.11594	12.4047	9.28046
RGS1	1.00519	3.08696	10.1493	7.5931
RNF157-AS1	11.0571	9.26087	4.51082	5.90575
FAM222A	113.587	84.3768	74.4285	48.9333
CASC1	7.03635	8.23188	15.7879	12.6552
LIME1	45.2337	20.5797	15.7879	12.6552
VAMP1	85.4414	58.6521	42.8527	38.8092
TOP3B	14.0727	9.26087	5.63852	5.90575
SV2B	44.2285	39.1014	78.9393	59.0575
BPIFA4P	4.02077	2.05797	6.76622	6.74943
RTN4RL2	59.3064	64.8261	25.9372	42.1839
SPATA21	31.161	21.6087	11.277	13.4989
ARHGEF35	32.1662	48.3623	60.896	72.5563
RNF112	12.0623	8.23188	2.25541	4.21839
ABO	18.0935	8.23188	3.38311	4.21839
ARHGEF33	5.02597	5.14493	2.25541	3.37471
CD200R1	1.00519	0	3.38311	1.68736
FTLP10	1.00519	0	3.38311	1.68736
PSG8	1.00519	0	3.38311	1.68736
WNT16	1.00519	0	3.38311	1.68736
CHEK2P2	15.0779	10.2899	9.02163	6.74943
SNORD116-16	5.02597	6.17391	10.1493	9.28046
ZNF790-AS1	37.1922	32.9275	24.8095	16.8736
SLC5A5	22.1143	12.3478	14.6602	5.90575
RNF217-AS1	2.01039	1.02899	4.51082	8.43678
POLR2J2	20.1039	10.2899	11.277	2.53103
SIT1	2.01039	0	3.38311	3.37471
CXCL17	5.02597	3.08696	1.1277	1.68736
DTX2P1-UPK3BP1-PMS2P11	5.02597	3.08696	1.1277	1.68736
FAM133A	22.1143	30.8696	33.8311	50.6207
PLK5	8.04155	7.2029	2.25541	4.21839
MDS2	2.01039	4.11594	1.1277	0.843678
MIR5581	2.01039	4.11594	1.1277	0.843678
OR8H1	2.01039	4.11594	1.1277	0.843678
USP46-AS1	29.1506	22.6377	15.7879	15.1862
LINC01347	3.01558	4.11594	0	2.53103
MRGPRF	3.01558	4.11594	0	2.53103
ASGR2	7.03635	5.14493	1.1277	2.53103
GALNTL6	7.03635	5.14493	1.1277	2.53103
PRDM12	3.01558	2.05797	4.51082	4.21839
TGFB2-AS1	3.01558	2.05797	4.51082	4.21839
MIR7845	13.0675	10.2899	5.63852	6.74943
CD163L1	50.2597	65.855	93.5994	97.8667
ASAP1-IT2	5.02597	3.08696	3.38311	1.68736
GPR45	5.02597	3.08696	3.38311	1.68736
TCTEX1D2	10.0519	9.26087	6.76622	5.06207
P2RY6	10.0519	8.23188	6.76622	4.21839
SLC24A4	16.0831	11.3188	7.89393	7.5931
GRID2IP	15.0779	9.26087	5.63852	5.90575
FAM171A2	400.067	255.188	209.753	172.11
DMPK	274.418	218.145	130.814	145.956
CDNF	18.0935	11.3188	3.38311	5.90575
ITGAM	8.04155	5.14493	3.38311	3.37471
LINC00893	2.01039	7.2029	1.1277	1.68736
MRGPRX3	4.02077	7.2029	2.25541	1.68736
SPDEF	10.0519	7.2029	5.63852	1.68736
CFB	47.2441	36.0145	16.9156	22.7793
PGR	5.02597	5.14493	3.38311	2.53103
C9orf152	7.03635	4.11594	2.25541	2.53103
DACH2	3.01558	0	4.51082	1.68736
SCN10A	3.01558	0	4.51082	1.68736
ARG1	5.02597	2.05797	3.38311	0.843678
CELA2B	5.02597	2.05797	3.38311	0.843678
MIR4505	12.0623	4.11594	7.89393	1.68736
MYOM2	22.1143	17.4927	14.6602	7.5931
CCDC177	31.161	9.26087	11.277	5.90575
LRRC32	23.1194	14.4058	14.6602	5.06207
TTC21B-AS1	5.02597	2.05797	9.02163	9.28046
TMEM240	5.02597	5.14493	10.1493	7.5931
LAMB4	5.02597	7.2029	3.38311	3.37471
LILRB3	16.0831	10.2899	10.1493	6.74943
LTA	7.03635	2.05797	0	0
LY9	7.03635	2.05797	0	0
CT45A1	3.01558	4.11594	4.51082	9.28046
OR52E4	6.03116	2.05797	9.02163	3.37471
GGT1	3.01558	2.05797	4.51082	3.37471
LINC01500	3.01558	1.02899	4.51082	1.68736
VWA3A	3.01558	6.17391	4.51082	10.1241
FGF1	15.0779	20.5797	25.9372	30.3724
C4B	14.0727	5.14493	5.63852	3.37471
SNORD99	12.0623	12.3478	28.1926	18.5609
KCNK3	8.04155	2.05797	1.1277	0.843678
ERVV-2	23.1194	15.4348	15.7879	8.43678
CFHR1	1.00519	1.02899	3.38311	1.68736
LINC01099	1.00519	1.02899	3.38311	1.68736
LINC01335	1.00519	1.02899	3.38311	1.68736
KCP	20.1039	18.5217	13.5324	8.43678
ADGRF5	51.2649	15.4348	20.2987	10.1241
XAGE3	0	2.05797	3.38311	3.37471
DNAJC5G	0	1.02899	3.38311	1.68736
LINC00702	0	1.02899	3.38311	1.68736
NDUFAF4P1	0	1.02899	3.38311	1.68736
GRIK4	41.2129	40.1304	28.1926	21.092
APOD	2.01039	6.17391	1.1277	4.21839
LRAT	10.0519	12.3478	5.63852	8.43678
CARD16	27.1402	62.7681	81.1947	99.554
RBFADN	11.0571	6.17391	5.63852	4.21839
GCSH	33.1714	28.8116	22.5541	16.8736
NAPA-AS1	23.1194	31.8985	15.7879	16.0299
SLA	13.0675	8.23188	20.2987	22.7793
IFITM4P	6.03116	6.17391	9.02163	14.3425
HAND2-AS1	10.0519	11.3188	6.76622	5.06207
FAM180B	7.03635	5.14493	0	2.53103
HAMP	7.03635	5.14493	0	2.53103
LRRC10B	22.1143	18.5217	14.6602	7.5931
CHST8	22.1143	13.3768	14.6602	8.43678
HP	5.02597	12.3478	25.9372	22.7793
SPOCK3	7.03635	9.26087	13.5324	13.4989
MIR106B	5.02597	3.08696	0	1.68736
FAM155B	47.2441	53.5072	19.171	35.4345
FEZF1-AS1	7.03635	7.2029	4.51082	2.53103
MYRIP	5.02597	8.23188	3.38311	5.06207
TUBA3FP	5.02597	8.23188	3.38311	5.06207
MAPK15	18.0935	26.7536	12.4047	13.4989
ISLR2	19.0987	16.4638	7.89393	10.9678
ZNF709	7.03635	2.05797	12.4047	9.28046
MATN4	15.0779	17.4927	10.1493	7.5931
SEMA3D	12.0623	19.5507	30.448	29.5287
ACTBL2	48.2493	78.2029	98.1102	113.897
OSTN	3.01558	5.14493	6.76622	7.5931
RFX4	3.01558	5.14493	6.76622	7.5931
STAG3L1	3.01558	5.14493	6.76622	7.5931
ALDH8A1	1.00519	5.14493	2.25541	7.5931
LINC00926	12.0623	10.2899	4.51082	6.74943
CDKL2	5.02597	2.05797	9.02163	10.1241
LINC01090	6.03116	9.26087	10.1493	13.4989
PRELP	3.01558	1.02899	4.51082	2.53103
PLEKHD1	44.2285	28.8116	29.3203	18.5609
RBPMS-AS1	4.02077	8.23188	2.25541	1.68736
MIR4512	3.01558	1.02899	5.63852	5.90575
SNORD89	3.01558	1.02899	5.63852	5.90575
KRT38	6.03116	3.08696	1.1277	1.68736
LINC01592	6.03116	3.08696	1.1277	1.68736
OTOG	14.0727	8.23188	6.76622	0.843678
CCR10	18.0935	25.7246	12.4047	11.8115
HRH2	83.4311	71	57.5129	42.1839
PROM2	20.1039	12.3478	9.02163	8.43678
CHRDL2	5.02597	6.17391	2.25541	4.21839
SIGLEC1	9.04674	2.05797	1.1277	0.843678
FGF23	10.0519	8.23188	6.76622	3.37471
F2RL3	16.0831	12.3478	4.51082	7.5931
AGAP5	4.02077	4.11594	1.1277	2.53103
MIR6797	4.02077	4.11594	1.1277	2.53103
OR2G6	8.04155	2.05797	0	0.843678
CHRNA1	7.03635	17.4927	14.6602	25.3103
ACKR1	33.1714	12.3478	14.6602	8.43678
APOA1-AS	2.01039	1.02899	3.38311	4.21839
SNHG21	8.04155	11.3188	20.2987	16.8736
GAS1	1018.26	636.942	603.322	442.087
SLC16A11	34.1766	26.7536	23.6818	16.0299
ARAP2	24.1246	40.1304	46.2359	57.3701
PROK1	2.01039	5.14493	1.1277	0.843678
ANKRD18DP	4.02077	5.14493	2.25541	0.843678
PATE4	4.02077	5.14493	2.25541	0
CSRNP3	48.2493	71	100.366	102.085
ITGB3	124.644	61.7391	192.837	187.297
TMPRSS3	13.0675	8.23188	9.02163	5.06207
SLC30A10	54.2804	31.8985	77.8116	53.9954
PIK3R2	2.01039	4.11594	3.38311	5.90575
TNNI3K	2.01039	4.11594	3.38311	5.90575
FGF11	40.2077	57.6232	28.1926	29.5287
KLF8	13.0675	11.3188	9.02163	5.06207
CYP51A1-AS1	8.04155	6.17391	3.38311	4.21839
HCN4	32.1662	14.4058	16.9156	10.1241
ANGPT2	16.0831	7.2029	9.02163	5.06207
LINC01391	53.2753	39.1014	23.6818	26.9977
OSGIN2	155.805	215.058	290.948	305.412
FLJ45513	8.04155	7.2029	5.63852	4.21839
PDE5A	685.542	907.565	1330.69	1289.98
LINC01271	8.04155	15.4348	5.63852	7.5931
CCDC26	15.0779	11.3188	5.63852	7.5931
MYH4	15.0779	11.3188	5.63852	7.5931
GNMT	24.1246	17.4927	16.9156	8.43678
TMPRSS13	11.0571	9.26087	0	4.21839
UGT2A1	6.03116	3.08696	9.02163	8.43678
CDKN2B	3.01558	3.08696	4.51082	8.43678
PTOV1-AS2	27.1402	19.5507	19.171	10.9678
HAGLROS	11.0571	15.4348	22.5541	21.9356
ROPN1	1.00519	0	4.51082	1.68736
LILRB4	24.1246	19.5507	16.9156	11.8115
MISP	64.3324	55.5652	29.3203	38.8092
OLFM4	3.01558	6.17391	4.51082	9.28046
OR8A1	19.0987	16.4638	6.76622	10.9678
CCK	0	0	4.51082	1.68736
MT1G	17.0883	5.14493	5.63852	3.37471
SPINK13	3.01558	4.11594	6.76622	5.90575
LINC01352	5.02597	4.11594	11.277	5.90575
SLC38A3	77.3999	54.5362	27.0649	36.2782
GLTPD2	104.54	59.6811	51.8744	42.1839
TEX36	4.02077	2.05797	6.76622	9.28046
THSD7A	4.02077	2.05797	6.76622	9.28046
TMEFF1	13.0675	9.26087	9.02163	5.90575
TRIM17	152.789	154.348	83.4501	109.678
PRRT1	21.1091	15.4348	11.277	10.9678
ACTL8	19.0987	26.7536	13.5324	13.4989
LINC00612	3.01558	3.08696	12.4047	5.06207
GRM6	16.0831	8.23188	11.277	5.06207
FSBP	27.1402	36.0145	48.4913	50.6207
CCNYL2	4.02077	4.11594	0	2.53103
SMAD1-AS2	4.02077	4.11594	0	2.53103
OXCT2P1	9.04674	5.14493	0	2.53103
ITIH6	7.03635	6.17391	1.1277	3.37471
LINC00707	7.03635	3.08696	1.1277	1.68736
LINC00601	7.03635	3.08696	12.4047	16.8736
GDPD3	12.0623	6.17391	7.89393	4.21839
SNORD70	4.02077	7.2029	5.63852	12.6552
HES4	457.363	270.623	209.753	190.671
MYO18B	5.02597	7.2029	2.25541	5.06207
IGFN1	367.901	242.84	516.488	486.802
MT1M	10.0519	7.2029	6.76622	2.53103
MIR23B	11.0571	7.2029	7.89393	4.21839
MYCBP2-AS1	4.02077	0	5.63852	1.68736

## Sheet: 234 genes
UniqueID of untitled	CTL_DMSO	CTL_SAG	ZNF521_DMSO	ZNF521_SAG
GJB7	1.00519	6.76622	2.05797	11.8115
CABP5	2.01039	7.89393	0	5.06207
DEFB126	0	3.38311	2.05797	7.5931
OR51M1	2.01039	6.76622	0	3.37471
PTCHD4	2.01039	6.76622	1.02899	3.37471
PAUPAR	2.01039	7.89393	1.02899	3.37471
VWA3B	14.0727	2.25541	4.11594	0.843678
GJD3	8.04155	2.25541	3.08696	0.843678
SRGAP2-AS1	7.03635	2.25541	3.08696	0.843678
CAPN9	7.03635	2.25541	4.11594	0.843678
CSE1L-AS1	2.01039	5.63852	1.02899	3.37471
SULT1C4	15.0779	5.63852	10.2899	3.37471
PRSS8	12.0623	3.38311	6.17391	0.843678
KRTAP5-1	3.01558	7.89393	0	2.53103
TDRD6	9.04674	3.38311	6.17391	1.68736
LAMA5-AS1	18.0935	6.76622	6.17391	1.68736
OR6C2	13.0675	4.51082	6.17391	2.53103
TDRD10	4.02077	10.1493	2.05797	6.74943
MIR6864	10.0519	3.38311	4.11594	1.68736
KRT14	19.0987	7.89393	12.3478	5.06207
KCNE5	2.01039	6.76622	1.02899	2.53103
FALEC	1.00519	3.38311	3.08696	7.5931
PLA2G4E-AS1	2.01039	4.51082	0	2.53103
SNRK-AS1	2.01039	4.51082	0	2.53103
MIR1302-8	1.00519	2.25541	3.08696	7.5931
LRRC39	6.03116	13.5324	10.2899	26.9977
UBASH3A	10.0519	4.51082	6.17391	2.53103
LCK	1.00519	2.25541	5.14493	11.8115
UTS2B	10.0519	4.51082	15.4348	6.74943
ADGRF1	50.2597	22.5541	28.8116	12.6552
UTS2R	4.02077	1.1277	6.17391	2.53103
PIK3C2G	3.01558	13.5324	7.2029	19.4046
SHD	6.03116	1.1277	12.3478	4.21839
AREG	5.02597	2.25541	12.3478	4.21839
OMG	12.0623	5.63852	8.23188	3.37471
OR2A1	10.0519	4.51082	5.14493	1.68736
ATP13A4	3.01558	1.1277	7.2029	3.37471
PDE6A	3.01558	1.1277	7.2029	3.37471
TEX26-AS1	3.01558	1.1277	7.2029	3.37471
PLSCR3	5.02597	2.25541	3.08696	0.843678
ITPK1-AS1	17.0883	7.89393	7.2029	3.37471
TRPC2	12.0623	5.63852	7.2029	3.37471
ACAN	8.04155	3.38311	2.05797	0.843678
LMF1-AS1	10.0519	4.51082	2.05797	0.843678
FABP2	0	2.25541	2.05797	4.21839
ITGBL1	1.00519	2.25541	2.05797	6.74943
LINC00571	1.00519	2.25541	2.05797	4.21839
LRCOL1	3.01558	6.76622	2.05797	4.21839
XKR4	3.01558	7.89393	2.05797	4.21839
FAM3D	6.03116	2.25541	2.05797	0.843678
MIR3677	6.03116	2.25541	2.05797	0
FSCN2	35.1818	16.9156	23.6667	8.43678
CDRT15P1	9.04674	4.51082	4.11594	1.68736
SNORD69	1.00519	3.38311	3.08696	6.74943
MYLK4	11.0571	5.63852	7.2029	3.37471
IGSF5	4.02077	7.89393	1.02899	2.53103
CNTF	4.02077	7.89393	10.2899	25.3103
UPK1B	7.03635	3.38311	3.08696	0
SCARNA18	7.03635	13.5324	4.11594	8.43678
FAM229A	63.3272	32.7034	33.9565	16.8736
CATSPERB	4.02077	9.02163	13.3768	25.3103
TAC1	0	7.89393	5.14493	16.0299
GIMAP1	3.01558	0	5.14493	2.53103
BTNL8	7.03635	2.25541	2.05797	0
GPRIN2	9.04674	4.51082	14.4058	7.5931
PLXNB3	45.2337	22.5541	28.8116	15.1862
TCP10L	18.0935	7.89393	29.8406	16.0299
FAM131C	69.3583	28.1926	34.9855	18.5609
CEACAM22P	4.02077	1.1277	7.2029	3.37471
SCNN1D	60.3116	31.5757	37.0435	19.4046
LMOD2	6.03116	12.4047	2.05797	6.74943
PTPRVP	7.03635	3.38311	3.08696	1.68736
ARMC12	5.02597	2.25541	9.26087	5.06207
LHFPL1	2.01039	0	3.08696	1.68736
LINC01571	2.01039	0	3.08696	1.68736
HTN1	3.01558	5.63852	0	2.53103
TMC3	19.0987	10.1493	13.3768	5.06207
C3orf35	13.0675	6.76622	6.17391	3.37471
CRYBB3	5.02597	9.02163	2.05797	4.21839
COL6A4P1	4.02077	2.25541	2.05797	0
EFCAB14-AS1	4.02077	2.25541	2.05797	0.843678
GHRHR	4.02077	2.25541	2.05797	0
KCNMA1-AS3	4.02077	2.25541	2.05797	0
KRT5	4.02077	2.25541	2.05797	0.843678
LINC00637	4.02077	2.25541	2.05797	0.843678
MED4-AS1	4.02077	2.25541	2.05797	0
MIR6814	4.02077	2.25541	2.05797	0.843678
MTRNR2L6	4.02077	2.25541	2.05797	0
MYOT	4.02077	2.25541	2.05797	0.843678
SETSIP	4.02077	2.25541	2.05797	0.843678
IL1R2	2.01039	1.1277	5.14493	2.53103
INSL6	2.01039	1.1277	5.14493	2.53103
ANP32AP1	2.01039	1.1277	9.26087	4.21839
C7	4.02077	2.25541	9.26087	4.21839
PLCXD3	8.04155	2.25541	2.05797	0
PRSS56	8.04155	2.25541	2.05797	0
ABHD14A-ACY1	4.02077	0	7.2029	3.37471
TUBB8	4.02077	1.1277	10.2899	5.06207
SNORA80E	8.04155	14.6602	15.4348	27.8414
PRSS57	3.01558	1.1277	6.17391	3.37471
CPA1	2.01039	1.1277	4.11594	1.68736
TEX37	2.01039	1.1277	4.11594	1.68736
MIR3143	4.02077	2.25541	8.23188	3.37471
ATP10B	14.0727	7.89393	6.17391	3.37471
LINC01197	2.01039	1.1277	6.17391	3.37471
CNTN3	2.01039	1.1277	3.08696	1.68736
CXorf58	2.01039	1.1277	3.08696	1.68736
IL1RL2	2.01039	1.1277	3.08696	1.68736
MIR4522	2.01039	1.1277	3.08696	1.68736
PSG6	2.01039	1.1277	3.08696	1.68736
TNFRSF10C	2.01039	1.1277	3.08696	1.68736
ADORA2A	12.0623	6.76622	6.17391	3.37471
ADPGK-AS1	13.0675	6.76622	20.5797	11.8115
GRTP1-AS1	12.0623	4.51082	7.2029	0.843678
PTGER1	13.0675	3.38311	2.05797	0.843678
ENPEP	11.0571	20.2987	7.2029	12.6552
P2RY2	13.0675	6.76622	7.2029	4.21839
GGT8P	24.1246	13.5324	13.3768	7.5931
SYNGR4	5.02597	2.25541	7.2029	4.21839
DKK2	26.135	45.1082	15.4348	27.8414
MSANTD1	17.0883	9.02163	8.23188	2.53103
GUSBP5	2.01039	3.38311	4.11594	8.43678
MAPT-AS1	3.01558	5.63852	0	1.68736
ANKRD53	32.1662	19.171	19.5507	9.28046
CHMP4A	15.0779	9.02163	29.8406	15.1862
FAM83E	10.0519	2.25541	19.5507	9.28046
CTSW	17.0883	10.1493	9.26087	5.06207
VIM-AS1	18.0935	31.5757	11.3188	19.4046
TMEM238	26.135	15.7879	16.4638	8.43678
SLC30A2	13.0675	7.89393	7.2029	3.37471
VAC14-AS1	19.0987	11.277	10.2899	4.21839
TCEAL5	5.02597	10.1493	9.26087	15.1862
CES4A	3.01558	5.63852	2.05797	3.37471
A1CF	3.01558	5.63852	1.02899	1.68736
MIR659	3.01558	5.63852	6.17391	10.1241
SLC13A1	3.01558	5.63852	7.2029	11.8115
PIWIL2	2.01039	3.38311	3.08696	7.5931
LY96	22.1143	37.2142	33.9565	58.2138
MLC1	9.04674	14.6602	5.14493	10.1241
TMPRSS11GP	2.01039	1.1277	5.14493	1.68736
DGCR9	2.01039	4.51082	1.02899	1.68736
ANKRD20A2	1.00519	2.25541	2.05797	3.37471
CCL4	1.00519	2.25541	2.05797	3.37471
FMO4	1.00519	2.25541	3.08696	5.06207
KDR	1.00519	2.25541	2.05797	3.37471
LINC01517	1.00519	2.25541	2.05797	3.37471
PAGE3	1.00519	2.25541	2.05797	3.37471
TNNC1	2.01039	4.51082	4.11594	6.74943
ALOX15B	0	2.25541	2.05797	3.37471
MIR1180	0	2.25541	2.05797	3.37471
DSG2-AS1	3.01558	1.1277	7.2029	4.21839
CADM3-AS1	11.0571	5.63852	4.11594	0
A2ML1	2.01039	3.38311	0	1.68736
LINC01555	2.01039	3.38311	0	1.68736
APCDD1	33.1714	15.7879	54.5362	33.7471
FAM90A27P	2.01039	1.1277	4.11594	2.53103
MYH7	2.01039	1.1277	4.11594	2.53103
GDPD2	12.0623	6.76622	4.11594	2.53103
RGS6	14.0727	7.89393	8.23188	5.06207
TXNDC12-AS1	4.02077	2.25541	8.23188	5.06207
PRPH2	3.01558	7.89393	0	1.68736
CHI3L1	45.2337	28.1926	80.2608	43.8713
KCNK10	250.293	407.101	380.724	660.6
PAX2	41.2129	13.5324	10.2899	5.90575
LSAMP-AS1	2.01039	3.38311	5.14493	8.43678
CFAP99	4.02077	6.76622	2.05797	3.37471
DPYS	2.01039	3.38311	1.02899	1.68736
KRT13	2.01039	3.38311	1.02899	1.68736
PDZD9	2.01039	3.38311	1.02899	1.68736
PRDM7	2.01039	3.38311	1.02899	1.68736
TAS2R46	2.01039	3.38311	1.02899	1.68736
KCNIP2-AS1	2.01039	3.38311	4.11594	6.74943
CPZ	4.02077	1.1277	6.17391	3.37471
AJAP1	16.0831	10.1493	9.26087	5.06207
AGBL4	13.0675	22.5541	20.5797	32.9035
HSH2D	68.3532	39.4696	139.942	87.7425
NKPD1	29.1506	16.9156	17.4927	10.9678
STAB1	16.0831	10.1493	9.26087	4.21839
CSF1R	56.2908	36.0865	30.8696	16.0299
ZAP70	6.03116	3.38311	9.26087	5.90575
GCK	7.03635	4.51082	3.08696	1.68736
LINC00840	7.03635	4.51082	3.08696	1.68736
SND1-IT1	9.04674	5.63852	4.11594	1.68736
CRLS1	85.4414	55.2575	59.6811	32.9035
CHRD	14.0727	5.63852	25.7246	16.0299
ALX3	9.04674	4.51082	5.14493	0
CDC42EP2	9.04674	5.63852	4.11594	2.53103
OR52D1	2.01039	5.63852	1.02899	1.68736
CHST1	112.582	66.5345	62.7681	40.4966
RFTN2	20.1039	31.5757	11.3188	18.5609
LINC01102	5.02597	7.89393	3.08696	5.06207
FLRT1	30.1558	16.9156	15.4348	10.1241
RGSL1	2.01039	1.1277	5.14493	3.37471
SLC5A5	22.1143	14.6602	12.3478	5.90575
POLR2J2	20.1039	11.277	10.2899	2.53103
ASAP1-IT2	5.02597	3.38311	3.08696	1.68736
GPR45	5.02597	3.38311	3.08696	1.68736
DACH2	3.01558	4.51082	0	1.68736
SCN10A	3.01558	4.51082	0	1.68736
ARG1	5.02597	3.38311	2.05797	0.843678
CELA2B	5.02597	3.38311	2.05797	0.843678
MIR4505	12.0623	7.89393	4.11594	1.68736
CCDC177	31.161	11.277	9.26087	5.90575
LRRC32	23.1194	14.6602	14.4058	5.06207
LILRB3	16.0831	10.1493	10.2899	6.74943
OR52E4	6.03116	9.02163	2.05797	3.37471
LINC01500	3.01558	4.51082	1.02899	1.68736
VWA3A	3.01558	4.51082	6.17391	10.1241
C4B	14.0727	5.63852	5.14493	3.37471
ERVV-2	23.1194	15.7879	15.4348	8.43678
ADGRF5	51.2649	20.2987	15.4348	10.1241
APOD	2.01039	1.1277	6.17391	4.21839
CHST8	22.1143	14.6602	13.3768	8.43678
MYRIP	5.02597	3.38311	8.23188	5.06207
TUBA3FP	5.02597	3.38311	8.23188	5.06207
ALDH8A1	1.00519	2.25541	5.14493	7.5931
PRELP	3.01558	4.51082	1.02899	2.53103
PLEKHD1	44.2285	29.3203	28.8116	18.5609
CHRNA1	7.03635	14.6602	17.4927	25.3103
ACKR1	33.1714	14.6602	12.3478	8.43678
TMPRSS3	13.0675	9.02163	8.23188	5.06207
SLC30A10	54.2804	77.8116	31.8985	53.9954
PIK3R2	2.01039	3.38311	4.11594	5.90575
TNNI3K	2.01039	3.38311	4.11594	5.90575
HCN4	32.1662	16.9156	14.4058	10.1241
ANGPT2	16.0831	9.02163	7.2029	5.06207
OLFM4	3.01558	4.51082	6.17391	9.28046
MT1G	17.0883	5.63852	5.14493	3.37471
GRM6	16.0831	11.277	8.23188	5.06207
GDPD3	12.0623	7.89393	6.17391	4.21839
SNORD70	4.02077	5.63852	7.2029	12.6552
MYO18B	5.02597	2.25541	7.2029	5.06207
MIR23B	11.0571	7.89393	7.2029	4.21839
MYCBP2-AS1	4.02077	5.63852	0	1.68736
